# Supplementary material for: 6-Chloro-2-chloro­methyl-4-phenyl­quinazoline 3-oxide
Source: Acta Crystallogr Sect E Struct Rep Online. 2014 Mar 15;70(Pt 4):o440–1. doi: 10.1107/S1600536814005303 (PMC3998526; doi:10.1107/S1600536814005303)
Supplement: Supplementary file 1 [file e-70-0o440-sup1.cif]

##############################################################################
#                                                                            #
# This CIF contains the data in a paper accepted for publication in          #
# Acta Crystallographica Section E. It conforms to the requirements of       #
# Notes for Authors for Acta Crystallographica Section E, and has been       #
# peer reviewed under the auspices of the IUCr Commission on Journals.       #
#                                                                            #
# Full details of the Crystallographic Information File format               #
# are given in the paper "The Crystallographic Information File (CIF):       #
# a New Standard Archive File for Crystallography" by S. R. Hall, F. H.      #
# Allen and I. D. Brown [Acta Cryst. (1991), A47, 655-685].                  #
#                                                                            #
# The current version of the core CIF dictionary is obtainable from          #
# ftp://ftp.iucr.org/pub/cif_core.dic.                                       #
#                                                                            #
# Software is freely available for graphical display of the structure(s)     #
# in this CIF. For information consult the CIF software page                 #
# http://www.iucr.org/resources/cif/software.                                #
#                                                                            #
# This file may be used for bona fide research purposes within the           #
# scientific community so long as proper attribution is given to the journal # 
# article from which it was obtained.                                        #
#                                                                            #
##############################################################################
data_I
_audit_creation_method
;
  Olex2 1.2
  (compiled Apr 23 2013 17:54:37, GUI svn.r4466)
;
_journal_date_recd_electronic     2014-03-02
_journal_date_accepted     2014-03-07
_journal_name_full     'Acta Crystallographica, Section E'
_journal_year     2014
_journal_volume     70
_journal_issue      4
_journal_page_first     o440
_journal_page_last     o441
_journal_paper_category     QO
_journal_paper_doi     10.1107/S1600536814005303
_journal_coeditor_code     ZS2289
_publ_contact_author_name     'Jasinski, Jerry P.'
_publ_contact_author_address
;
Department of Chemistry
Keene State College
229 Main Street
Keene, New Hampshire 03435, USA
;
_publ_contact_author_email     jjasinski@keene.edu
_publ_contact_author_fax     ?
_publ_contact_author_phone     '603 358-2563'
_publ_section_title
;
6-Chloro-2-chloromethyl-4-phenylquinazoline 3-oxide
;
loop_
    _publ_author_name
    _publ_author_address
    'Yamuna, Thammarse S.'
;
Department of Studies in Chemistry
University of Mysore
Manasagangotri, Mysore 570 006, India
;
    'Jasinski, Jerry P.'
;
Department of Chemistry
Keene State College
229 Main Street
Keene, NH 03435-2001, USA
;
    'Kaur, Manpreet'
;
Department of Studies in Chemistry
University of Mysore
Manasagangotri, Mysore 570 006, India
;
    'Yathirajan, Hemmige S.'
;
Department of Studies in Chemistry
University of Mysore
Manasagangotri, Mysore 570 006, India
;
    'Siddegowda, Maravanahalli S.'
;
R. L. Fine Chem
Bengaluru, 560 064, India
;
_database_code_depnum_ccdc_archive     'CCDC 990666'
_chemical_name_systematic
;
6-Chloro-2-chloromethyl-4-phenylquinazoline 3-oxide
;
_chemical_name_common
;
6-Chloro-2-chloromethyl-4-phenylquinazoline 3-oxide
;
_chemical_formula_moiety     'C15 H10 Cl2 N2 O'
_chemical_formula_sum     'C15 H10 Cl2 N2 O'
_chemical_formula_iupac     'C15 H10 Cl2 N2 O'
_chemical_formula_weight     305.15
_chemical_melting_point     ?
_shelx_space_group_comment
;
The symmetry employed for this shelxl refinement is uniquely defined
by the following loop, which should always be used as a source of
symmetry information in preference to the above space-group names.
They are only intended as comments.
;
_space_group_crystal_system     monoclinic
_space_group_name_H-M_alt     'P 21/n'
_space_group_name_Hall     '-P 2yn'
loop_
    _space_group_symop_operation_xyz
    'x, y, z'
    '-x+1/2, y+1/2, -z+1/2'
    '-x, -y, -z'
    'x-1/2, -y-1/2, z-1/2'
_cell_length_a     8.2030(3)
_cell_length_b     14.3203(5)
_cell_length_c     11.8477(4)
_cell_angle_alpha     90
_cell_angle_beta     105.016(4)
_cell_angle_gamma     90
_cell_volume     1344.22(9)
_cell_formula_units_Z     4
_cell_measurement_reflns_used     5430
_cell_measurement_theta_min     3.0649
_cell_measurement_theta_max     32.7563
_cell_measurement_temperature     173(2)
_exptl_crystal_description     irregular
_exptl_crystal_colour     colourless
_exptl_crystal_size_max     0.22
_exptl_crystal_size_mid     0.16
_exptl_crystal_size_min     0.08
_exptl_crystal_density_diffrn     1.508
_exptl_crystal_density_meas     ?
_exptl_crystal_density_method     ?
_exptl_crystal_F_000     624
_exptl_absorpt_coefficient_mu     0.478
_exptl_absorpt_correction_type     multi-scan
_exptl_absorpt_process_details
;
(CrysAlis PRO and CrysAlis RED; Agilent, 2012)
;
_shelx_estimated_absorpt_T_min     ?
_shelx_estimated_absorpt_T_max     ?
_exptl_absorpt_correction_T_min     0.82876
_exptl_absorpt_correction_T_max     1.00000
_exptl_special_details     ?
_diffrn_ambient_temperature     173(2)
_diffrn_radiation_type     MoK\a
_diffrn_radiation_wavelength     0.71073
_diffrn_radiation_monochromator     graphite
_diffrn_measurement_device_type     'Agilent Xcalibur (Eos, Gemini)'
_diffrn_measurement_method     '\w scans'
_diffrn_detector_area_resol_mean     16.0416
_diffrn_reflns_number     17250
_diffrn_reflns_av_R_equivalents     0.0328
_diffrn_reflns_theta_min     3.071
_diffrn_reflns_theta_max     32.831
_diffrn_reflns_theta_full     26.000
_diffrn_measured_fraction_theta_max     0.919
_diffrn_measured_fraction_theta_full     0.997
_diffrn_reflns_limit_h_min     -12
_diffrn_reflns_limit_h_max     12
_diffrn_reflns_limit_k_min     -21
_diffrn_reflns_limit_k_max     21
_diffrn_reflns_limit_l_min     -17
_diffrn_reflns_limit_l_max     17
_refine_special_details     ?
_reflns_number_total     4599
_reflns_number_gt     3778
_reflns_threshold_expression     I>2\s(I)
_refine_ls_structure_factor_coef     Fsqd
_refine_ls_matrix_type     full
_refine_ls_R_factor_all     0.0503
_refine_ls_R_factor_gt     0.0379
_refine_ls_wR_factor_gt     0.0911
_refine_ls_wR_factor_ref     0.0998
_refine_ls_goodness_of_fit_ref     1.025
_refine_ls_restrained_S_all     1.025
_refine_ls_number_reflns     4599
_refine_ls_number_parameters     181
_refine_ls_number_restraints     0
_refine_ls_hydrogen_treatment     constr
_refine_ls_weighting_scheme     calc
_refine_ls_weighting_details
              'w=1/[\s^2^(Fo^2^)+(0.0411P)^2^+0.6066P] where P=(Fo^2^+2Fc^2^)/3'
_atom_sites_solution_hydrogens     geom
_atom_sites_solution_primary     direct
_atom_sites_solution_secondary     ?
_refine_ls_shift/su_max     0.000
_refine_ls_shift/su_mean     0.000
_refine_diff_density_max     0.435
_refine_diff_density_min     -0.475
_refine_ls_extinction_method     none
_refine_ls_extinction_coef     .
loop_
    _atom_type_symbol
    _atom_type_description
    _atom_type_scat_dispersion_real
    _atom_type_scat_dispersion_imag
    _atom_type_scat_source
    'C' 'C' 0.0033 0.0016
                         'International Tables Vol C Tables 4.2.6.8 and 6.1.1.4'
    'H' 'H' 0.0000 0.0000
                         'International Tables Vol C Tables 4.2.6.8 and 6.1.1.4'
    'N' 'N' 0.0061 0.0033
                         'International Tables Vol C Tables 4.2.6.8 and 6.1.1.4'
    'O' 'O' 0.0106 0.0060
                         'International Tables Vol C Tables 4.2.6.8 and 6.1.1.4'
    'Cl' 'Cl' 0.1484 0.1585
                         'International Tables Vol C Tables 4.2.6.8 and 6.1.1.4'
_computing_data_collection     'CrysAlis PRO (Agilent, 2012)'
_computing_cell_refinement     'CrysAlis PRO (Agilent, 2012)'
_computing_data_reduction     'CrysAlis PRO (Agilent, 2012)'
_computing_structure_solution     'SUPERFLIP (Palatinus & Chapuis, 2007)'
_computing_structure_refinement     'SHELXL2012 (Sheldrick, 2008)'
_computing_molecular_graphics     'OLEX2 (Dolomanov <i>et al.</i>, 2009)'
_computing_publication_material     'OLEX2 (Dolomanov <i>et al.</i>, 2009)'
loop_
    _atom_site_type_symbol
    _atom_site_label
    _atom_site_fract_x
    _atom_site_fract_y
    _atom_site_fract_z
    _atom_site_U_iso_or_equiv
    _atom_site_adp_type
    _atom_site_calc_flag
    _atom_site_occupancy
    _atom_site_disorder_assembly
    _atom_site_disorder_group
    Cl Cl1 0.80516(4) 0.57556(2) 0.41153(3) 0.02910(9) Uani d 1 . .
    Cl Cl2 1.25299(5) 0.02361(3) 0.52366(4) 0.03835(10) Uani d 1 . .
    O O1 0.70795(12) 0.42471(7) 0.59735(8) 0.0258(2) Uani d 1 . .
    N N1 0.77812(13) 0.37116(7) 0.53548(8) 0.01880(19) Uani d 1 . .
    N N2 0.80968(14) 0.34057(8) 0.34467(9) 0.0222(2) Uani d 1 . .
    C C1 0.75384(16) 0.39185(9) 0.41604(10) 0.0206(2) Uani d 1 . .
    C C2 0.90492(15) 0.26388(9) 0.38678(10) 0.0202(2) Uani d 1 . .
    C C3 0.97031(17) 0.20909(10) 0.31009(11) 0.0255(3) Uani d 1 . .
    H H3 0.9429 0.2234 0.2308 0.031 Uiso calc 1 . .
    C C4 1.07367(17) 0.13503(10) 0.35109(12) 0.0269(3) Uani d 1 . .
    H H4 1.1158 0.0984 0.3003 0.032 Uiso calc 1 . .
    C C5 1.11527(16) 0.11514(9) 0.47137(12) 0.0244(2) Uani d 1 . .
    C C6 1.05319(16) 0.16552(9) 0.54919(11) 0.0222(2) Uani d 1 . .
    H H6 1.0832 0.1507 0.6283 0.027 Uiso calc 1 . .
    C C7 0.94247(15) 0.24056(8) 0.50668(10) 0.0188(2) Uani d 1 . .
    C C8 0.86931(15) 0.29543(8) 0.58051(10) 0.0181(2) Uani d 1 . .
    C C9 0.88618(15) 0.27188(8) 0.70445(10) 0.0193(2) Uani d 1 . .
    C C10 0.96680(16) 0.33233(9) 0.79356(10) 0.0229(2) Uani d 1 . .
    H H10 1.0080 0.3895 0.7758 0.027 Uiso calc 1 . .
    C C11 0.98512(17) 0.30648(10) 0.90932(11) 0.0270(3) Uani d 1 . .
    H H11 1.0415 0.3458 0.9693 0.032 Uiso calc 1 . .
    C C12 0.91999(18) 0.22262(10) 0.93578(11) 0.0282(3) Uani d 1 . .
    H H12 0.9316 0.2063 1.0134 0.034 Uiso calc 1 . .
    C C13 0.83771(18) 0.16286(10) 0.84755(12) 0.0273(3) Uani d 1 . .
    H H13 0.7928 0.1069 0.8657 0.033 Uiso calc 1 . .
    C C14 0.82261(17) 0.18705(9) 0.73159(11) 0.0233(2) Uani d 1 . .
    H H14 0.7699 0.1464 0.6720 0.028 Uiso calc 1 . .
    C C15 0.66120(17) 0.47967(9) 0.37389(11) 0.0237(2) Uani d 1 . .
    H H15A 0.5686 0.4876 0.4099 0.028 Uiso calc 1 . .
    H H15B 0.6151 0.4771 0.2898 0.028 Uiso calc 1 . .
loop_
    _atom_site_aniso_label
    _atom_site_aniso_U_11
    _atom_site_aniso_U_22
    _atom_site_aniso_U_33
    _atom_site_aniso_U_12
    _atom_site_aniso_U_13
    _atom_site_aniso_U_23
    Cl1 0.02893(17) 0.02459(16) 0.03348(17) -0.00319(11) 0.00757(13) 0.00339(12)
    Cl2 0.0404(2) 0.02622(17) 0.0529(2) 0.00878(14) 0.02027(18) 0.00153(15)
    O1 0.0310(5) 0.0258(5) 0.0227(4) 0.0072(4) 0.0109(4) -0.0010(3)
    N1 0.0198(5) 0.0202(5) 0.0164(4) 0.0000(4) 0.0047(4) -0.0005(3)
    N2 0.0224(5) 0.0271(5) 0.0160(4) -0.0036(4) 0.0032(4) -0.0006(4)
    C1 0.0204(5) 0.0232(6) 0.0167(5) -0.0026(4) 0.0021(4) 0.0017(4)
    C2 0.0196(5) 0.0242(6) 0.0165(5) -0.0044(4) 0.0041(4) -0.0027(4)
    C3 0.0258(6) 0.0326(7) 0.0188(5) -0.0067(5) 0.0071(5) -0.0074(5)
    C4 0.0255(6) 0.0295(6) 0.0283(6) -0.0066(5) 0.0116(5) -0.0119(5)
    C5 0.0222(6) 0.0205(6) 0.0323(6) -0.0023(4) 0.0102(5) -0.0048(5)
    C6 0.0237(6) 0.0212(5) 0.0229(5) -0.0011(4) 0.0084(5) -0.0002(4)
    C7 0.0194(5) 0.0205(5) 0.0170(5) -0.0033(4) 0.0055(4) -0.0018(4)
    C8 0.0195(5) 0.0196(5) 0.0151(4) -0.0020(4) 0.0044(4) -0.0003(4)
    C9 0.0203(5) 0.0223(5) 0.0162(5) 0.0030(4) 0.0062(4) 0.0011(4)
    C10 0.0226(6) 0.0269(6) 0.0190(5) -0.0001(5) 0.0052(4) -0.0005(4)
    C11 0.0247(6) 0.0378(7) 0.0176(5) 0.0051(5) 0.0042(5) -0.0021(5)
    C12 0.0284(7) 0.0389(7) 0.0189(5) 0.0116(5) 0.0089(5) 0.0077(5)
    C13 0.0317(7) 0.0270(6) 0.0264(6) 0.0066(5) 0.0135(5) 0.0081(5)
    C14 0.0266(6) 0.0228(6) 0.0218(5) 0.0010(5) 0.0087(5) 0.0011(4)
    C15 0.0232(6) 0.0238(6) 0.0214(5) -0.0008(4) 0.0011(4) 0.0038(4)
_geom_special_details
;
 All esds (except the esd in the dihedral angle between two l.s. planes)
 are estimated using the full covariance matrix.  The cell esds are taken
 into account individually in the estimation of esds in distances, angles
 and torsion angles; correlations between esds in cell parameters are only
 used when they are defined by crystal symmetry.  An approximate (isotropic)
 treatment of cell esds is used for estimating esds involving l.s. planes.
;
loop_
    _geom_bond_atom_site_label_1
    _geom_bond_atom_site_label_2
    _geom_bond_site_symmetry_2
    _geom_bond_distance
    _geom_bond_publ_flag
    Cl1 C15 . 1.7905(13) ?
    Cl2 C5 . 1.7366(14) ?
    O1 N1 . 1.2943(13) ?
    N1 C1 . 1.4086(15) ?
    N1 C8 . 1.3467(15) ?
    N2 C1 . 1.2901(16) ?
    N2 C2 . 1.3651(17) ?
    C1 C15 . 1.4872(17) ?
    C2 C3 . 1.4076(17) ?
    C2 C7 . 1.4134(16) ?
    C3 H3 . 0.9300 ?
    C3 C4 . 1.366(2) ?
    C4 H4 . 0.9300 ?
    C4 C5 . 1.4058(19) ?
    C5 C6 . 1.3686(17) ?
    C6 H6 . 0.9300 ?
    C6 C7 . 1.4128(17) ?
    C7 C8 . 1.4194(16) ?
    C8 C9 . 1.4778(15) ?
    C9 C10 . 1.3926(17) ?
    C9 C14 . 1.3921(17) ?
    C10 H10 . 0.9300 ?
    C10 C11 . 1.3906(17) ?
    C11 H11 . 0.9300 ?
    C11 C12 . 1.383(2) ?
    C12 H12 . 0.9300 ?
    C12 C13 . 1.384(2) ?
    C13 H13 . 0.9300 ?
    C13 C14 . 1.3909(17) ?
    C14 H14 . 0.9300 ?
    C15 H15A . 0.9700 ?
    C15 H15B . 0.9700 ?
loop_
    _geom_angle_atom_site_label_1
    _geom_angle_atom_site_label_2
    _geom_angle_atom_site_label_3
    _geom_angle_site_symmetry_1
    _geom_angle_site_symmetry_3
    _geom_angle
    _geom_angle_publ_flag
    O1 N1 C1 . . 118.46(10) ?
    O1 N1 C8 . . 122.39(10) ?
    C8 N1 C1 . . 119.13(10) ?
    C1 N2 C2 . . 119.02(10) ?
    N1 C1 C15 . . 116.24(11) ?
    N2 C1 N1 . . 123.84(11) ?
    N2 C1 C15 . . 119.90(11) ?
    N2 C2 C3 . . 119.36(11) ?
    N2 C2 C7 . . 120.83(11) ?
    C3 C2 C7 . . 119.79(12) ?
    C2 C3 H3 . . 119.7 ?
    C4 C3 C2 . . 120.56(12) ?
    C4 C3 H3 . . 119.7 ?
    C3 C4 H4 . . 120.6 ?
    C3 C4 C5 . . 118.88(12) ?
    C5 C4 H4 . . 120.6 ?
    C4 C5 Cl2 . . 118.63(10) ?
    C6 C5 Cl2 . . 118.60(11) ?
    C6 C5 C4 . . 122.76(12) ?
    C5 C6 H6 . . 120.7 ?
    C5 C6 C7 . . 118.54(12) ?
    C7 C6 H6 . . 120.7 ?
    C2 C7 C8 . . 118.15(11) ?
    C6 C7 C2 . . 119.38(11) ?
    C6 C7 C8 . . 122.46(11) ?
    N1 C8 C7 . . 118.80(10) ?
    N1 C8 C9 . . 118.47(10) ?
    C7 C8 C9 . . 122.71(10) ?
    C10 C9 C8 . . 121.01(11) ?
    C14 C9 C8 . . 118.97(11) ?
    C14 C9 C10 . . 120.01(11) ?
    C9 C10 H10 . . 120.3 ?
    C11 C10 C9 . . 119.40(12) ?
    C11 C10 H10 . . 120.3 ?
    C10 C11 H11 . . 119.8 ?
    C12 C11 C10 . . 120.36(13) ?
    C12 C11 H11 . . 119.8 ?
    C11 C12 H12 . . 119.8 ?
    C11 C12 C13 . . 120.47(12) ?
    C13 C12 H12 . . 119.8 ?
    C12 C13 H13 . . 120.2 ?
    C12 C13 C14 . . 119.56(13) ?
    C14 C13 H13 . . 120.2 ?
    C9 C14 H14 . . 119.9 ?
    C13 C14 C9 . . 120.18(12) ?
    C13 C14 H14 . . 119.9 ?
    Cl1 C15 H15A . . 110.0 ?
    Cl1 C15 H15B . . 110.0 ?
    C1 C15 Cl1 . . 108.56(9) ?
    C1 C15 H15A . . 110.0 ?
    C1 C15 H15B . . 110.0 ?
    H15A C15 H15B . . 108.4 ?
loop_
    _geom_torsion_atom_site_label_1
    _geom_torsion_atom_site_label_2
    _geom_torsion_atom_site_label_3
    _geom_torsion_atom_site_label_4
    _geom_torsion_site_symmetry_1
    _geom_torsion_site_symmetry_2
    _geom_torsion_site_symmetry_3
    _geom_torsion_site_symmetry_4
    _geom_torsion
    _geom_torsion_publ_flag
    Cl2 C5 C6 C7 . . . . 179.38(9) ?
    O1 N1 C1 N2 . . . . -176.01(11) ?
    O1 N1 C1 C15 . . . . 5.43(16) ?
    O1 N1 C8 C7 . . . . -179.81(11) ?
    O1 N1 C8 C9 . . . . 1.37(17) ?
    N1 C1 C15 Cl1 . . . . 80.38(12) ?
    N1 C8 C9 C10 . . . . -63.17(16) ?
    N1 C8 C9 C14 . . . . 117.95(13) ?
    N2 C1 C15 Cl1 . . . . -98.24(12) ?
    N2 C2 C3 C4 . . . . 176.35(12) ?
    N2 C2 C7 C6 . . . . -174.59(11) ?
    N2 C2 C7 C8 . . . . 4.09(17) ?
    C1 N1 C8 C7 . . . . 1.96(16) ?
    C1 N1 C8 C9 . . . . -176.85(11) ?
    C1 N2 C2 C3 . . . . -178.21(12) ?
    C1 N2 C2 C7 . . . . -0.05(18) ?
    C2 N2 C1 N1 . . . . -3.24(18) ?
    C2 N2 C1 C15 . . . . 175.27(11) ?
    C2 C3 C4 C5 . . . . -0.76(19) ?
    C2 C7 C8 N1 . . . . -4.93(17) ?
    C2 C7 C8 C9 . . . . 173.83(11) ?
    C3 C2 C7 C6 . . . . 3.56(17) ?
    C3 C2 C7 C8 . . . . -177.77(11) ?
    C3 C4 C5 Cl2 . . . . -177.62(10) ?
    C3 C4 C5 C6 . . . . 1.7(2) ?
    C4 C5 C6 C7 . . . . 0.10(19) ?
    C5 C6 C7 C2 . . . . -2.69(18) ?
    C5 C6 C7 C8 . . . . 178.70(11) ?
    C6 C7 C8 N1 . . . . 173.70(11) ?
    C6 C7 C8 C9 . . . . -7.54(18) ?
    C7 C2 C3 C4 . . . . -1.82(18) ?
    C7 C8 C9 C10 . . . . 118.06(14) ?
    C7 C8 C9 C14 . . . . -60.81(16) ?
    C8 N1 C1 N2 . . . . 2.29(18) ?
    C8 N1 C1 C15 . . . . -176.27(11) ?
    C8 C9 C10 C11 . . . . -177.93(12) ?
    C8 C9 C14 C13 . . . . 179.60(12) ?
    C9 C10 C11 C12 . . . . -1.71(19) ?
    C10 C9 C14 C13 . . . . 0.71(19) ?
    C10 C11 C12 C13 . . . . 0.8(2) ?
    C11 C12 C13 C14 . . . . 0.8(2) ?
    C12 C13 C14 C9 . . . . -1.6(2) ?
    C14 C9 C10 C11 . . . . 0.93(19) ?
loop_
    _geom_hbond_atom_site_label_D
    _geom_hbond_atom_site_label_H
    _geom_hbond_atom_site_label_A
    _geom_hbond_site_symmetry_A
    _geom_hbond_distance_DH
    _geom_hbond_distance_HA
    _geom_hbond_distance_DA
    _geom_hbond_angle_DHA
    C15 H15A O1 3_666 0.97 2.57 3.4199(16) 146
_shelx_hkl_checksum     90312
_shelx_res_checksum     27999
_iucr_refine_instructions_details
;
TITL HSY-642 in P21/n #14
CELL 0.71073 8.20302 14.32027 11.84774 90 105.016 90
ZERR 4 0.00034 0.00046 0.00044 0 0.0042 0
LATT 1
SYMM 0.5-X,0.5+Y,0.5-Z
SFAC C H N O Cl
UNIT 60 40 8 4 8
EQIV $1 1-X,1-Y,1-Z
L.S. 35
PLAN  15
HTAB C15 O1_$1
REM reset to P21/n #14
BOND $H
MORE -1
fmap 2
acta 52
CONF
OMIT 3 3 1
OMIT 1 0 5
OMIT 0 5 4
REM <HKL>H:/Prof.Yathirajan%202013/HSY-642/HSY-642-mk/HSY-642.hkl</HKL>
WGHT    0.041100    0.606600
FVAR       6.70798
CL1   5    0.805158    0.575559    0.411528    11.00000    0.02893    0.02459 =
         0.03348    0.00339    0.00757   -0.00319
CL2   5    1.252995    0.023612    0.523663    11.00000    0.04044    0.02622 =
         0.05294    0.00153    0.02027    0.00878
O1    4    0.707949    0.424706    0.597354    11.00000    0.03103    0.02576 =
         0.02270   -0.00103    0.01088    0.00722
N1    3    0.778116    0.371160    0.535484    11.00000    0.01983    0.02016 =
         0.01641   -0.00046    0.00468   -0.00004
N2    3    0.809676    0.340572    0.344674    11.00000    0.02243    0.02710 =
         0.01605   -0.00056    0.00324   -0.00361
C1    1    0.753840    0.391848    0.416036    11.00000    0.02040    0.02316 =
         0.01671    0.00169    0.00214   -0.00264
C2    1    0.904917    0.263877    0.386777    11.00000    0.01959    0.02418 =
         0.01655   -0.00269    0.00408   -0.00437
C3    1    0.970307    0.209088    0.310087    11.00000    0.02578    0.03261 =
         0.01880   -0.00735    0.00708   -0.00675
AFIX  43
H3    2    0.942913    0.223429    0.230839    11.00000   -1.20000
AFIX   0
C4    1    1.073667    0.135029    0.351090    11.00000    0.02546    0.02955 =
         0.02831   -0.01194    0.01156   -0.00659
AFIX  43
H4    2    1.115803    0.098384    0.300289    11.00000   -1.20000
AFIX   0
C5    1    1.115265    0.115144    0.471368    11.00000    0.02223    0.02053 =
         0.03234   -0.00480    0.01024   -0.00233
C6    1    1.053193    0.165523    0.549189    11.00000    0.02374    0.02124 =
         0.02287   -0.00020    0.00838   -0.00112
AFIX  43
H6    2    1.083234    0.150691    0.628311    11.00000   -1.20000
AFIX   0
C7    1    0.942474    0.240559    0.506679    11.00000    0.01939    0.02051 =
         0.01702   -0.00185    0.00553   -0.00335
C8    1    0.869310    0.295425    0.580511    11.00000    0.01950    0.01962 =
         0.01506   -0.00028    0.00436   -0.00202
C9    1    0.886180    0.271881    0.704455    11.00000    0.02032    0.02227 =
         0.01625    0.00112    0.00622    0.00299
C10   1    0.966804    0.332331    0.793559    11.00000    0.02265    0.02686 =
         0.01900   -0.00055    0.00516   -0.00011
AFIX  43
H10   2    1.008017    0.389471    0.775807    11.00000   -1.20000
AFIX   0
C11   1    0.985123    0.306478    0.909316    11.00000    0.02466    0.03783 =
         0.01764   -0.00208    0.00416    0.00510
AFIX  43
H11   2    1.041480    0.345792    0.969259    11.00000   -1.20000
AFIX   0
C12   1    0.919985    0.222616    0.935785    11.00000    0.02838    0.03893 =
         0.01894    0.00770    0.00890    0.01157
AFIX  43
H12   2    0.931563    0.206267    1.013434    11.00000   -1.20000
AFIX   0
C13   1    0.837707    0.162862    0.847550    11.00000    0.03174    0.02696 =
         0.02637    0.00812    0.01348    0.00659
AFIX  43
H13   2    0.792801    0.106902    0.865664    11.00000   -1.20000
AFIX   0
C14   1    0.822614    0.187050    0.731593    11.00000    0.02656    0.02278 =
         0.02177    0.00114    0.00870    0.00097
AFIX  43
H14   2    0.769916    0.146443    0.672032    11.00000   -1.20000
AFIX   0
C15   1    0.661203    0.479672    0.373892    11.00000    0.02320    0.02380 =
         0.02137    0.00378    0.00109   -0.00082
AFIX  23
H15A  2    0.568579    0.487615    0.409948    11.00000   -1.20000
H15B  2    0.615082    0.477076    0.289843    11.00000   -1.20000
AFIX   0
HKLF 4
REM  HSY-642 in P21/n #14
REM R1 =  0.0379 for    3778 Fo > 4sig(Fo)  and  0.0503 for all    4599 data
REM    181 parameters refined using      0 restraints
END
WGHT      0.0411      0.6064
REM Highest difference peak  0.435,  deepest hole -0.475,  1-sigma level  0.058
Q1    1   0.7232  0.4351  0.3969  11.00000  0.05    0.43
Q2    1   0.9011  0.2665  0.5417  11.00000  0.05    0.42
Q3    1   1.1982  0.0277  0.4666  11.00000  0.05    0.40
Q4    1   0.8943  0.2803  0.6447  11.00000  0.05    0.40
Q5    1   0.9121  0.2525  0.4455  11.00000  0.05    0.40
Q6    1   1.0834  0.1268  0.4144  11.00000  0.05    0.36
Q7    1   0.8428  0.3378  0.5595  11.00000  0.05    0.36
Q8    1   0.9828  0.1938  0.5263  11.00000  0.05    0.36
Q9    1   0.9972  0.3087  0.8535  11.00000  0.05    0.34
Q10   1   1.0863  0.1478  0.5066  11.00000  0.05    0.34
Q11   1   0.8814  0.2215  0.7165  11.00000  0.05    0.32
Q12   1   0.8291  0.1820  0.7877  11.00000  0.05    0.32
Q13   1   0.7727  0.3800  0.4772  11.00000  0.05    0.31
Q14   1   0.8364  0.5578  0.3660  11.00000  0.05    0.30
Q15   1   0.9255  0.3038  0.7487  11.00000  0.05    0.30
;
