# Supplementary material for: 6-Chloro-2-chloro­methyl-4-phenyl­quinazoline 3-oxide
Source: Acta Crystallogr Sect E Struct Rep Online. 2014 Mar 15;70(Pt 4):o440–1. doi: 10.1107/S1600536814005303 (PMC3998526; doi:10.1107/S1600536814005303)
Supplement: Supplementary file 2 [file e-70-0o440-Isup2.hkl]

#
# h,k,l, Fc-squared, Fo-squared, sigma(Fo-squared), status flag
#
data_I
_shelx_refln_list_code          4
_shelx_F_calc_maximum      151.79
_exptl_crystal_F_000       624.00
_reflns_d_resolution_high  0.6555

loop_
 _space_group_symop_operation_xyz
 'x, y, z'
 '-x+1/2, y+1/2, -z+1/2'
 '-x, -y, -z'
 'x-1/2, -y-1/2, z-1/2'

_cell_length_a     8.2030
_cell_length_b    14.3203
_cell_length_c    11.8477
_cell_angle_alpha  90.000
_cell_angle_beta  105.016
_cell_angle_gamma  90.000

_shelx_F_squared_multiplier     1.000

loop_
 _refln_index_h
 _refln_index_k
 _refln_index_l
 _refln_F_squared_calc
 _refln_F_squared_meas
 _refln_F_squared_sigma
 _refln_observed_status
   2   0   0       7299.08       7247.35       171.70 o
   4   0   0       1546.86       1512.32        45.08 o
   6   0   0        294.08        331.79        17.83 o
   8   0   0         86.74         81.94        10.51 o
  10   0   0          4.64         -5.81         6.29 o
   2   1   0       6983.26       7307.04        62.76 o
   3   1   0         30.19         22.25         1.10 o
   4   1   0        227.08        255.50         5.53 o
   5   1   0       1329.25       1364.95        31.98 o
   6   1   0          6.95          7.64         3.05 o
   7   1   0        132.06        119.41        14.68 o
   8   1   0         53.24         50.97        11.34 o
   9   1   0        102.31        104.28         8.70 o
  10   1   0         55.37         66.07         7.68 o
  11   1   0          1.60          1.14         3.29 o
   1   2   0       5132.10       5068.57        52.20 o
   2   2   0      23041.08      21742.64       170.84 o
   3   2   0         75.19         83.86         2.05 o
   4   2   0       2269.01       2501.65        25.11 o
   5   2   0       1383.87       1424.28        22.25 o
   6   2   0         36.47         33.78         2.92 o
   7   2   0        652.59        672.28        44.89 o
   8   2   0         46.39         45.37         5.55 o
   9   2   0        249.70        228.15        13.07 o
  10   2   0          7.97         10.87         4.11 o
  11   2   0          0.30         -0.36         3.28 o
   1   3   0         48.76         58.02         3.25 o
   2   3   0      18525.07      17881.08       152.42 o
   3   3   0         26.48         37.81         1.57 o
   4   3   0          0.95          5.72         1.05 o
   5   3   0        245.47        274.51         7.73 o
   6   3   0        281.68        273.80         8.36 o
   7   3   0        109.74        102.18         5.36 o
   8   3   0         53.44         45.97         6.62 o
   9   3   0        152.38        148.54        10.64 o
  10   3   0         16.78         16.32         4.66 o
  11   3   0          7.02          1.54         4.87 o
   0   4   0         14.53         11.38         1.81 o
   1   4   0        168.48        176.83         5.60 o
   2   4   0        787.39        883.01        10.36 o
   3   4   0        825.42        957.01        13.00 o
   4   4   0         71.01         95.71         3.49 o
   5   4   0        157.95        130.13         5.59 o
   6   4   0        316.17        317.80         9.22 o
   7   4   0        382.78        357.97        10.57 o
   8   4   0        216.16        227.53         8.73 o
   9   4   0        149.91        142.49        10.54 o
  10   4   0         81.91         93.55         9.27 o
  11   4   0        218.44        201.61        11.55 o
   1   5   0         12.38          9.46         1.02 o
   2   5   0         13.72          6.04         1.90 o
   3   5   0        261.96        298.75         5.36 o
   4   5   0       7921.67       8092.97       102.33 o
   5   5   0        922.93        973.99        14.98 o
   6   5   0        679.27        721.53        15.35 o
   7   5   0        250.71        234.78        12.73 o
   8   5   0         39.48         42.84         5.03 o
   9   5   0        226.35        207.76        24.64 o
  10   5   0          0.01         -0.52         2.77 o
  11   5   0          4.59          7.07         3.28 o
   0   6   0         33.19         34.67         2.30 o
   1   6   0          2.23          4.49         0.77 o
   2   6   0        145.89        150.71         5.32 o
   3   6   0        342.98        356.09         6.98 o
   4   6   0        274.80        275.89         6.12 o
   5   6   0         43.31         47.99         2.69 o
   6   6   0         60.84         66.43         3.38 o
   7   6   0        257.48        238.65         9.79 o
   8   6   0        129.40        150.68         6.60 o
   9   6   0        227.11        223.29        11.20 o
  10   6   0        333.23        357.47        18.19 o
  11   6   0          0.82         -0.60         2.86 o
   1   7   0        464.62        538.20        16.31 o
   2   7   0         95.96         91.60         3.67 o
   3   7   0        970.58        973.99        13.27 o
   4   7   0        714.22        728.60        11.35 o
   5   7   0         52.85         73.09         3.79 o
   6   7   0         14.86         12.78         1.85 o
   7   7   0         32.25         33.53         3.19 o
   8   7   0         33.68         33.53         4.62 o
   9   7   0          0.09         -2.19         2.74 o
  10   7   0         21.73         16.51         4.55 o
  11   7   0         31.78         39.27        10.54 o
   0   8   0         14.41          8.99         1.97 o
   1   8   0       1986.85       1971.87        37.13 o
   2   8   0         19.63         24.15         2.17 o
   3   8   0        415.60        432.05         8.17 o
   4   8   0         25.43         27.58         2.33 o
   5   8   0       1399.15       1339.64        20.04 o
   6   8   0       1773.36       1877.78        23.88 o
   7   8   0        316.44        310.14         9.57 o
   8   8   0        246.75        269.82        12.05 o
   9   8   0         12.33         10.08         3.42 o
  10   8   0         92.93         84.75        15.58 o
   1   9   0        204.67        199.82         8.62 o
   2   9   0        132.49        114.33         3.08 o
   3   9   0         14.10         16.20         1.87 o
   4   9   0        953.83        961.33        14.49 o
   5   9   0        150.86        149.30         5.63 o
   6   9   0        721.28        747.00        14.45 o
   7   9   0         29.91         28.30         3.21 o
   8   9   0        461.69        442.59        15.92 o
   9   9   0         21.64         23.00         4.25 o
  10   9   0          0.07         -3.44         3.44 o
   0  10   0         16.50         12.77         2.51 o
   1  10   0       5067.11       5015.58        55.25 o
   2  10   0         46.77         39.26         1.63 o
   3  10   0       1187.83       1174.11        18.95 o
   4  10   0         14.46         14.91         1.80 o
   5  10   0         47.56         47.80         4.10 o
   6  10   0         32.47         26.67         3.22 o
   7  10   0        376.65        343.97        12.14 o
   8  10   0        316.59        296.94        16.33 o
   9  10   0          2.59          2.58         4.02 o
  10  10   0          0.00          2.10         4.89 o
   1  11   0         52.53         53.89         3.58 o
   2  11   0         29.51         27.33         1.48 o
   3  11   0        325.09        331.66         7.57 o
   4  11   0        272.73        278.66         6.73 o
   5  11   0          5.51          6.52         1.55 o
   6  11   0        429.91        408.49        15.94 o
   7  11   0          9.24          8.75         3.16 o
   8  11   0         51.94         58.89         7.90 o
   9  11   0         68.03         48.00         7.49 o
   0  12   0        351.33        324.02        12.66 o
   1  12   0        933.11        905.66        16.48 o
   2  12   0         97.52         85.25         3.77 o
   3  12   0        449.69        460.04         9.29 o
   4  12   0          9.40          9.75         1.38 o
   5  12   0        246.55        250.44         8.82 o
   6  12   0        208.40        202.50         9.69 o
   7  12   0          6.40          6.41         2.56 o
   8  12   0        572.95        626.72        25.50 o
   9  12   0        119.98        116.45        17.11 o
   1  13   0         21.73         18.11         2.55 o
   2  13   0          1.42         -0.46         1.65 o
   3  13   0        489.92        506.52        12.57 o
   4  13   0          0.33          4.41         1.79 o
   5  13   0          5.32          6.22         2.27 o
   6  13   0         17.75         15.85         2.70 o
   7  13   0          1.75          2.37         2.30 o
   8  13   0          0.10          7.44         4.34 o
   0  14   0         60.99         51.92         5.58 o
   1  14   0        158.70        159.81         6.71 o
   2  14   0         33.87         24.97         3.47 o
   3  14   0         67.77         59.42         6.28 o
   4  14   0         28.19         37.84         5.15 o
   5  14   0         44.48         49.35         4.38 o
   6  14   0         83.51         96.03         6.02 o
   7  14   0         10.00          8.39         4.21 o
   8  14   0        140.20        159.66        13.16 o
   1  15   0          9.96          6.63         2.50 o
   2  15   0         55.13         51.49         4.32 o
   3  15   0         51.95         62.92         4.70 o
   4  15   0        295.45        308.93         9.49 o
   5  15   0         44.88         56.39         5.77 o
   6  15   0        295.61        323.18        13.42 o
   7  15   0          2.78         -0.70         9.96 o
   0  16   0         66.39         47.75         5.60 o
   1  16   0          0.37          1.16         2.05 o
   2  16   0         19.73         21.58         3.15 o
   3  16   0         34.10         35.60         5.80 o
   4  16   0         15.75         12.85         3.51 o
   5  16   0         11.35          5.41         2.66 o
   6  16   0         25.76         23.24         4.37 o
   7  16   0         21.30         23.23         5.75 o
   1  17   0          2.14         -2.06         2.06 o
   2  17   0        272.26        292.16        20.95 o
   3  17   0         27.11         25.48         6.42 o
   4  17   0        233.23        233.45        14.50 o
   5  17   0          2.17         -0.20         2.97 o
   6  17   0         61.70         61.02         6.25 o
   0  18   0        153.34        158.20        10.86 o
   1  18   0          2.93          3.90         2.27 o
   2  18   0        322.07        319.50        13.54 o
   3  18   0          0.02          1.00         2.40 o
   4  18   0        139.52        126.68         8.95 o
   5  18   0         40.56         58.32         6.31 o
   1  19   0          7.97          4.71         3.85 o
   2  19   0         37.05         25.44         5.57 o
   3  19   0         13.09          8.84         2.57 o
   4  19   0         35.74         43.93         5.95 o
   5  19   0         20.12          5.67         3.97 o
   0  20   0        663.29        696.28        38.68 o
   1  20   0         56.29         73.61        13.38 o
   2  20   0        295.96        320.36        18.41 o
   3  20   0          6.37          1.94         3.33 o
   4  20   0         41.72         53.23        10.39 o
   1  21   0          1.44         15.12         7.74 o
 -11   0   1          9.59          6.73         5.21 o
  -9   0   1          7.01          9.73         4.97 o
  -7   0   1        235.98        219.03        15.25 o
  -5   0   1         46.59         44.26         3.61 o
  -3   0   1       5951.07       6105.11        69.68 o
   1   0   1       3952.43       4167.00        81.55 o
   3   0   1         53.88         45.33         2.57 o
   5   0   1         48.66         62.85         7.33 o
   7   0   1        713.72        814.75        33.36 o
   9   0   1         78.83         86.66        12.00 o
  11   0   1          2.75         -0.97         5.52 o
 -11   1   1          1.77          4.16         3.51 o
 -10   1   1         72.83         66.53         7.41 o
  -9   1   1         10.85         15.57         4.10 o
  -8   1   1       1424.47       1396.39        33.37 o
  -7   1   1          0.05         -0.66         2.25 o
  -6   1   1       2476.86       2365.24        53.33 o
  -5   1   1         28.18         31.46         3.30 o
  -4   1   1       2846.38       2741.85        43.76 o
  -3   1   1       1739.35       1792.31        16.53 o
  -2   1   1        695.09        778.90        13.94 o
  -1   1   1       2650.23       2673.65        51.84 o
   1   1   1        341.98        345.83         6.66 o
   2   1   1       6290.05       6458.56        60.74 o
   3   1   1          2.79          6.52         0.95 o
   4   1   1        296.36        315.26         7.23 o
   5   1   1         75.93         76.11         5.65 o
   6   1   1        243.66        244.64        11.20 o
   7   1   1        312.56        365.18        14.96 o
   8   1   1        146.26        135.59         9.63 o
   9   1   1         28.00         26.27         5.15 o
  10   1   1        339.08        335.23        17.53 o
  11   1   1          2.23         -3.20         5.59 o
 -12   2   1        189.26        204.70        20.85 o
 -11   2   1         45.69         41.80         6.83 o
 -10   2   1         81.13         81.96         8.20 o
  -9   2   1         15.51         14.18         3.76 o
  -8   2   1         16.16         12.31         6.97 o
  -7   2   1         12.75         15.92         2.56 o
  -6   2   1        474.56        511.05        12.01 o
  -5   2   1          0.06         -0.81         1.39 o
  -4   2   1       2140.97       2170.78        35.48 o
  -3   2   1        129.79        146.52         3.22 o
  -2   2   1       5867.89       6096.75        98.06 o
  -1   2   1        695.44        675.84        25.31 o
   0   2   1       1174.61       1258.50        26.58 o
   1   2   1       7109.11       6636.48        64.17 o
   2   2   1         37.59         40.26         1.38 o
   3   2   1         46.18         40.16         2.34 o
   4   2   1        375.93        388.50         6.35 o
   5   2   1        705.40        810.20        12.99 o
   6   2   1        293.66        282.28        12.10 o
   7   2   1          2.11         -0.79         2.80 o
   8   2   1          7.21          5.15         2.63 o
   9   2   1          0.07         -3.28         3.28 o
  10   2   1         12.77          8.27         3.71 o
  11   2   1         63.92         79.38         9.07 o
 -12   3   1          8.49          3.27         4.97 o
 -11   3   1          4.67          6.03         3.27 o
 -10   3   1        409.08        405.50        22.16 o
  -9   3   1          5.46          5.97         3.72 o
  -8   3   1        248.75        254.65         9.49 o
  -7   3   1         34.42         33.24         3.29 o
  -6   3   1        938.75        945.86        17.76 o
  -5   3   1        503.33        525.98        11.37 o
  -4   3   1         88.10        132.54         4.75 o
  -3   3   1        390.24        458.36         6.00 o
  -2   3   1       5016.65       5134.22        45.50 o
  -1   3   1       2525.19       2685.70        22.35 o
   0   3   1        896.90        868.48         8.19 o
   1   3   1       1701.05       1563.53        20.62 o
   2   3   1      15033.31      15406.59       170.81 o
   4   3   1       2601.47       2792.06        39.39 o
   5   3   1        136.83        136.19         5.32 o
   6   3   1        322.92        326.83        11.63 o
   7   3   1          2.14         -2.37         2.90 o
   8   3   1        366.34        373.71        16.36 o
   9   3   1        104.34        125.39        10.03 o
  10   3   1        123.05        115.76        18.10 o
  11   3   1         60.18         58.45         7.97 o
 -11   4   1         12.47         14.29         3.73 o
 -10   4   1        220.81        218.04        11.12 o
  -9   4   1          7.39          7.39         3.29 o
  -8   4   1         91.63         96.32         5.76 o
  -7   4   1        228.13        248.64         8.69 o
  -6   4   1         99.85         82.17         4.51 o
  -5   4   1         26.07         25.32         3.12 o
  -4   4   1       1007.77        972.67        20.94 o
  -3   4   1       1429.85       1506.64        18.02 o
  -2   4   1      19443.16      19668.71       166.03 o
  -1   4   1         32.01         32.65         0.90 o
   0   4   1        608.08        616.52         6.64 o
   1   4   1        886.93        824.54        16.07 o
   2   4   1         60.69         65.72         2.31 o
   3   4   1        127.48        111.46         3.28 o
   4   4   1       2247.09       2230.88        33.00 o
   5   4   1        339.82        354.66         8.98 o
   6   4   1        828.22        818.43        19.93 o
   7   4   1         55.12         53.82         3.97 o
   8   4   1       1080.94       1092.84        30.35 o
   9   4   1         46.71         47.58        10.51 o
  10   4   1         19.00         18.16         5.39 o
  11   4   1         15.66         21.54         9.43 o
 -11   5   1          7.30         21.05         6.60 o
 -10   5   1         38.88         30.80         6.52 o
  -9   5   1          6.76         10.69         4.47 o
  -8   5   1          0.27         -0.56         2.76 o
  -7   5   1          4.04          2.41         1.73 o
  -6   5   1          8.20          9.49         3.46 o
  -5   5   1        157.69        133.86         4.97 o
  -4   5   1       7051.05       7492.60       126.23 o
  -3   5   1       2840.49       2992.69        52.24 o
  -2   5   1       1041.83        996.45        13.64 o
  -1   5   1       1755.17       1732.99        15.36 o
   0   5   1       4411.21       4302.23        40.04 o
   1   5   1       1090.93       1083.87        19.80 o
   2   5   1       8331.69       8750.06       135.05 o
   3   5   1       8536.05       9426.74       200.42 o
   4   5   1       4804.42       4961.60        52.77 o
   5   5   1         40.41         39.17         2.61 o
   6   5   1        289.43        278.01         7.47 o
   7   5   1         92.66         95.32         5.26 o
   8   5   1         24.21         22.30         4.43 o
   9   5   1          2.63          8.59         4.51 o
  10   5   1        106.77         87.61        12.23 o
  11   5   1         35.51         40.66         5.70 o
 -11   6   1         31.48         37.61         5.32 o
 -10   6   1         10.48          9.37         3.44 o
  -9   6   1          1.68          1.11         2.65 o
  -8   6   1         94.33         95.10         5.35 o
  -7   6   1        189.31        192.47         7.07 o
  -6   6   1        305.19        306.55         8.53 o
  -5   6   1         96.63         87.24         3.46 o
  -4   6   1        832.87        825.10        14.26 o
  -3   6   1        228.49        198.18         5.02 o
  -2   6   1        301.92        307.96         5.41 o
  -1   6   1       1033.00       1049.39        11.25 o
   0   6   1         92.80        107.68         2.63 o
   1   6   1        238.79        276.41         6.04 o
   2   6   1        590.37        684.98        13.47 o
   3   6   1        291.00        316.63         5.92 o
   4   6   1         65.39         61.30         2.94 o
   5   6   1         27.55         17.96         2.02 o
   6   6   1        895.17        881.49        15.18 o
   7   6   1         78.24         81.02         4.87 o
   8   6   1          8.64          3.30         5.11 o
   9   6   1          2.78          4.91         3.79 o
  10   6   1         35.23         42.82         5.79 o
 -11   7   1         88.49         90.35         8.79 o
 -10   7   1          7.54          7.39         3.04 o
  -9   7   1        348.81        332.83        13.62 o
  -8   7   1        108.95         98.61         5.48 o
  -7   7   1        299.49        310.87         9.35 o
  -6   7   1          7.28          9.51         3.20 o
  -5   7   1       1930.41       1909.37        29.91 o
  -4   7   1        427.69        496.13        11.03 o
  -3   7   1        538.08        462.73         7.92 o
  -2   7   1        729.25        742.43        15.10 o
  -1   7   1        128.34        126.15         2.81 o
   0   7   1       4791.83       4983.35        53.60 o
   1   7   1       3702.59       4078.72        43.94 o
   2   7   1        949.69        909.64        66.99 o
   3   7   1        758.76        749.21        11.37 o
   4   7   1        370.47        339.15         6.82 o
   5   7   1       1597.08       1626.06        25.74 o
   6   7   1        683.21        712.68        12.47 o
   7   7   1         33.91         30.00         2.65 o
   8   7   1          1.42         -2.81         2.81 o
   9   7   1         25.20         28.33         5.06 o
  10   7   1        108.72        101.96         8.49 o
 -11   8   1         55.45         50.18        10.36 o
 -10   8   1         71.71         67.80         6.62 o
  -9   8   1        329.24        325.17        15.37 o
  -8   8   1         53.13         48.84         4.11 o
  -7   8   1         53.53         68.32         4.54 o
  -6   8   1        179.50        191.73         7.10 o
  -5   8   1        161.27        141.38         5.09 o
  -4   8   1        112.54        105.33         4.60 o
  -3   8   1        116.51        124.68         5.13 o
  -2   8   1        717.85        720.63         8.16 o
  -1   8   1        399.88        492.66         7.67 o
   0   8   1       2430.52       2569.98        30.31 o
   1   8   1        115.81        128.84         4.52 o
   2   8   1        373.96        352.87         9.61 o
   3   8   1        213.11        182.07         5.17 o
   4   8   1        372.17        380.37         9.55 o
   5   8   1         60.37         78.35         3.82 o
   6   8   1       1615.78       1626.88        21.84 o
   7   8   1         31.63         39.02         2.97 o
   8   8   1          0.02         -1.90         3.89 o
   9   8   1         13.26         14.40         3.84 o
  10   8   1          0.92          9.58         3.74 o
 -10   9   1         11.98         11.09         3.59 o
  -9   9   1        253.29        272.98        12.82 o
  -8   9   1          8.16          5.35         2.82 o
  -7   9   1        957.33        953.66        30.71 o
  -6   9   1        195.23        184.21         6.37 o
  -5   9   1        416.59        434.87        15.41 o
  -4   9   1        606.03        591.19        11.35 o
  -3   9   1        669.44        672.78        11.84 o
  -2   9   1          0.19          1.15         0.84 o
  -1   9   1        209.51        247.75         6.72 o
   0   9   1          7.06          4.57         1.45 o
   1   9   1         34.97         57.70         2.72 o
   2   9   1       1252.55       1240.54        21.35 o
   3   9   1         27.88         32.83         2.45 o
   4   9   1        653.26        666.13        15.94 o
   5   9   1         69.68         68.35         3.92 o
   6   9   1         76.30         84.46         4.18 o
   7   9   1        233.24        235.69         8.84 o
   8   9   1         41.15         40.67         7.63 o
   9   9   1        214.88        214.62        14.32 o
  10   9   1         23.52         11.43         4.05 o
 -10  10   1          0.86          2.74         4.33 o
  -9  10   1        169.49        188.84        22.73 o
  -8  10   1        258.97        254.34        10.88 o
  -7  10   1         52.23         44.79         4.63 o
  -6  10   1         75.53         73.19         5.47 o
  -5  10   1         91.15         91.59         4.86 o
  -4  10   1       1073.83       1100.94        26.29 o
  -3  10   1        134.41        134.37         3.76 o
  -2  10   1       1616.17       1627.50        16.07 o
  -1  10   1        185.34        238.05         7.11 o
   0  10   1        149.09        136.70         5.11 o
   1  10   1         52.43         47.18         2.16 o
   2  10   1        141.14        162.81         6.66 o
   3  10   1         85.43         76.84         3.79 o
   4  10   1         11.54          8.27         1.89 o
   5  10   1         78.90         57.86         3.74 o
   6  10   1        100.02        121.32         5.61 o
   7  10   1         52.39         44.63         6.73 o
   8  10   1        432.28        410.19        19.61 o
   9  10   1          0.29         -1.18         3.93 o
 -10  11   1          0.01          0.44         4.95 o
  -9  11   1          4.20          0.20         9.60 o
  -8  11   1         55.60         61.03         7.81 o
  -7  11   1        551.71        580.68        16.84 o
  -6  11   1         25.95         32.88         3.99 o
  -5  11   1        672.20        714.38        20.57 o
  -4  11   1        265.70        287.90         6.43 o
  -3  11   1          0.29          1.81         0.76 o
  -2  11   1         24.87         24.61         2.25 o
  -1  11   1        103.01         93.01         4.52 o
   0  11   1         23.77         24.67         2.45 o
   1  11   1          0.36         -0.26         1.45 o
   2  11   1        363.31        322.74        10.42 o
   3  11   1        188.95        164.70         5.71 o
   4  11   1        392.04        374.53         8.01 o
   5  11   1        188.72        201.39         7.22 o
   6  11   1         14.03          8.97         5.87 o
   7  11   1        329.15        304.15        16.42 o
   8  11   1         39.94         54.87         7.82 o
   9  11   1         23.58         37.75         7.27 o
  -9  12   1        253.64        256.27        12.87 o
  -8  12   1          4.79         -2.58         2.58 o
  -7  12   1        262.47        260.40         9.51 o
  -6  12   1         10.57         14.19         2.45 o
  -5  12   1         40.50         35.04         2.97 o
  -4  12   1         99.19        100.02         4.81 o
  -3  12   1          0.19         -1.30         1.30 o
  -2  12   1        259.31        260.28         7.31 o
  -1  12   1        252.87        229.04         7.45 o
   0  12   1        422.04        415.65        10.27 o
   1  12   1         22.31         23.80         2.60 o
   2  12   1        294.61        273.13        10.15 o
   3  12   1          0.10         -0.09         1.07 o
   4  12   1         81.00         98.13         4.62 o
   5  12   1        193.26        181.20         7.54 o
   6  12   1         16.72         19.12         3.03 o
   7  12   1         80.23         76.31         8.87 o
   8  12   1          4.70          9.24         4.10 o
   9  12   1         13.93         17.38         5.69 o
  -9  13   1        323.63        351.02        19.71 o
  -8  13   1         55.12         63.63        10.85 o
  -7  13   1        138.28        151.88         8.88 o
  -6  13   1        258.85        263.61         9.71 o
  -5  13   1         85.73         83.35         5.51 o
  -4  13   1        166.01        158.93         7.17 o
  -3  13   1        734.98        744.67        15.77 o
  -2  13   1        121.45        119.40         5.11 o
  -1  13   1         56.07         51.99         3.74 o
   0  13   1       1214.01       1221.07        20.43 o
   1  13   1        786.81        755.48        15.21 o
   2  13   1        737.80        678.11        16.55 o
   3  13   1        220.89        235.81         7.45 o
   4  13   1        157.45        171.06         6.81 o
   5  13   1        278.21        279.69         9.56 o
   6  13   1         21.10         20.81         4.62 o
   7  13   1         60.68         70.66         8.41 o
   8  13   1          3.49          9.21         4.77 o
  -8  14   1         12.82         16.08         6.87 o
  -7  14   1        117.62        140.08         7.88 o
  -6  14   1          2.81          5.43         2.69 o
  -5  14   1        147.67        150.61         7.44 o
  -4  14   1        120.61        114.90         6.37 o
  -3  14   1        214.38        222.34         8.42 o
  -2  14   1         29.22         29.85         3.20 o
  -1  14   1         15.30         12.12         2.40 o
   0  14   1        126.79        147.94         6.48 o
   1  14   1          0.44          4.20         2.55 o
   2  14   1         31.33         26.26         3.40 o
   3  14   1        101.18         87.52         4.69 o
   4  14   1         67.90         62.67         4.15 o
   5  14   1        387.62        394.43        14.12 o
   6  14   1          5.19          2.94         2.42 o
   7  14   1        174.18        155.68        12.86 o
   8  14   1         10.14         -3.01         3.61 o
  -8  15   1          8.44          7.72         6.27 o
  -7  15   1         11.28          8.87         4.09 o
  -6  15   1          0.68         -2.37         2.37 o
  -5  15   1        513.56        546.50        14.88 o
  -4  15   1        140.61        154.05         7.59 o
  -3  15   1        131.56        140.25         6.91 o
  -2  15   1        176.05        190.50         7.86 o
  -1  15   1        352.24        358.12        10.65 o
   0  15   1        460.69        482.23        12.52 o
   1  15   1        425.30        440.81        11.99 o
   2  15   1        423.50        452.42        12.25 o
   3  15   1        597.18        619.36        13.51 o
   4  15   1        122.00        123.96         6.86 o
   5  15   1        158.33        174.05         9.63 o
   6  15   1         52.53         64.20         8.26 o
   7  15   1         12.92         21.00         6.12 o
  -7  16   1         87.93         86.79         9.86 o
  -6  16   1         37.50         41.06         5.29 o
  -5  16   1          2.06          3.44         2.74 o
  -4  16   1        208.85        202.55         9.01 o
  -3  16   1         25.53         26.27         3.48 o
  -2  16   1        422.22        414.19        12.26 o
  -1  16   1          0.02          1.06         1.59 o
   0  16   1        230.24        222.59         8.58 o
   1  16   1        117.42        107.18         6.13 o
   2  16   1         63.90         57.55         5.54 o
   3  16   1        177.17        186.65         8.63 o
   4  16   1         65.97         71.82         5.65 o
   5  16   1         14.37         11.49         3.04 o
   6  16   1         46.05         50.20         7.74 o
  -6  17   1        154.09        154.40         9.85 o
  -5  17   1         70.97         83.42         7.29 o
  -4  17   1        202.67        215.62        12.44 o
  -3  17   1         27.74         37.27         4.06 o
  -2  17   1         58.90         66.69         5.12 o
  -1  17   1        116.33        123.85         6.00 o
   0  17   1          7.94         12.95         2.92 o
   1  17   1         70.04         75.32         8.47 o
   2  17   1        149.45        171.61         9.59 o
   3  17   1        553.37        552.05        15.72 o
   4  17   1        144.12        156.16         8.31 o
   5  17   1        178.70        193.43        10.81 o
   6  17   1         32.64         26.18         9.33 o
  -6  18   1         14.90         15.65         5.99 o
  -5  18   1          0.46          4.07         3.94 o
  -4  18   1         96.01        110.67         8.57 o
  -3  18   1          2.67          6.20         3.74 o
  -2  18   1        185.31        174.34        13.22 o
  -1  18   1          5.94          2.55         2.23 o
   0  18   1         15.07         15.12         3.33 o
   1  18   1          9.50          3.54         2.73 o
   2  18   1          0.01         -0.03         2.55 o
   3  18   1         11.91         19.89         3.73 o
   4  18   1         32.81         31.20         4.19 o
   5  18   1         10.08         11.62         3.37 o
  -6  19   1        190.20        193.20        18.51 o
  -5  19   1          0.78         -5.45         5.45 o
  -4  19   1         24.18         23.11         4.48 o
  -3  19   1         23.92         28.30         5.99 o
  -2  19   1         44.00         52.04         7.56 o
  -1  19   1          3.09          0.38         2.78 o
   0  19   1          0.00          0.96         2.70 o
   1  19   1        154.84        169.78        10.09 o
   2  19   1         15.17         13.68         3.39 o
   3  19   1         11.80          5.39         3.16 o
   4  19   1         39.20         32.74         4.36 o
  -4  20   1          1.23          2.32         5.27 o
  -3  20   1         39.82         51.71         7.55 o
  -2  20   1         99.39        104.25        10.74 o
  -1  20   1         12.97          3.69         3.66 o
   0  20   1          2.96          1.21         3.48 o
   1  20   1          3.48          1.20         3.50 o
   2  20   1          4.64          1.49         5.55 o
   3  20   1          0.13          6.55         3.21 o
   4  20   1          0.58          1.76         3.98 o
   0  21   1          3.69          3.24         4.12 o
   1  21   1         24.17         15.58         6.98 o
 -12   0   2        167.33        166.75        17.69 o
 -10   0   2        118.58        103.71        12.43 o
  -8   0   2         26.66         29.50         6.24 o
  -6   0   2         57.24         46.70         4.20 o
  -4   0   2        131.38        161.35         6.20 o
  -2   0   2        837.92        712.34         9.92 o
   0   0   2      15062.01      13735.17       257.24 o
   2   0   2      11388.46      10593.53       205.91 o
   4   0   2       4479.24       4426.87       196.21 o
   6   0   2       6383.66       6747.04       149.34 o
   8   0   2        122.34        111.34        12.87 o
  10   0   2          2.03          8.58         6.40 o
 -12   1   2        415.86        375.57        18.96 o
 -11   1   2         13.07          9.43         5.94 o
 -10   1   2          0.45         -3.71         3.85 o
  -9   1   2        102.02        103.08         8.16 o
  -8   1   2        121.40        116.53         8.04 o
  -7   1   2        104.48        123.50         5.92 o
  -6   1   2          3.97          2.79         1.39 o
  -5   1   2         58.25         71.64         5.28 o
  -4   1   2        172.00        174.35         8.17 o
  -3   1   2        313.23        331.94         5.63 o
  -2   1   2       6879.97       6775.62        66.25 o
  -1   1   2       1092.49       1035.14         8.96 o
   0   1   2       2658.65       2672.33        38.39 o
   1   1   2       1514.61       1617.35        28.73 o
   2   1   2        455.44        480.70        10.12 o
   3   1   2        767.50        768.81        14.83 o
   4   1   2        345.68        387.62         8.34 o
   5   1   2        899.01        931.44        13.27 o
   6   1   2         49.72         55.15         5.92 o
   7   1   2        463.94        474.92        39.67 o
   8   1   2         50.67         48.58         5.93 o
   9   1   2        136.75        122.10        10.10 o
  10   1   2          3.79         -4.59         4.67 o
  11   1   2          0.42          6.18         5.75 o
 -12   2   2          3.48         -3.54         3.97 o
 -11   2   2          1.19          6.01         3.65 o
 -10   2   2          8.29         12.18         4.38 o
  -9   2   2        125.46        118.72         8.90 o
  -8   2   2         11.81          9.18         2.74 o
  -7   2   2        332.02        326.46         9.90 o
  -6   2   2          7.44          8.63         2.02 o
  -5   2   2         37.80         25.37         2.30 o
  -4   2   2          2.14          0.03         1.00 o
  -3   2   2       3957.59       3941.02        33.89 o
  -2   2   2       9892.74       9532.91        82.45 o
  -1   2   2       4985.48       4729.84        35.02 o
   0   2   2       5326.70       5201.61        50.29 o
   1   2   2       1008.50       1051.91        17.19 o
   2   2   2       3498.18       3608.07        46.86 o
   3   2   2        211.32        233.92         7.42 o
   4   2   2       3577.79       3552.80        30.93 o
   5   2   2        166.93        181.15         8.33 o
   6   2   2         30.73         20.01         3.42 o
   7   2   2         77.98         75.46        10.48 o
   8   2   2        354.27        353.69        16.30 o
   9   2   2        111.92        121.92        10.28 o
  10   2   2          6.18          4.85         3.79 o
  11   2   2         13.54         26.67        11.16 o
 -12   3   2         20.84         13.95         4.39 o
 -11   3   2         13.69         11.77         3.21 o
 -10   3   2        517.06        500.02        19.08 o
  -9   3   2          0.07         -2.65         2.65 o
  -8   3   2        327.88        324.38        10.69 o
  -7   3   2          5.51         -1.25         2.45 o
  -6   3   2          0.00         -0.57         1.48 o
  -5   3   2       1488.20       1696.22        35.17 o
  -4   3   2        729.45        707.92        11.31 o
  -3   3   2       1521.00       1651.39        25.42 o
  -2   3   2       3136.04       3131.12        55.06 o
  -1   3   2        238.21        251.30         3.09 o
   0   3   2       4090.79       4034.06        40.36 o
   1   3   2        149.60        156.30         3.78 o
   2   3   2          7.12          1.20         0.62 o
   3   3   2         65.87         70.46         2.43 o
   4   3   2        523.95        579.19        16.66 o
   5   3   2        102.30        109.43         3.28 o
   6   3   2        147.62        144.60         7.08 o
   7   3   2        104.31        113.23         8.65 o
   8   3   2        351.95        332.01        15.86 o
   9   3   2         13.05          2.84         4.95 o
  10   3   2         75.49         82.90         8.95 o
 -12   4   2         42.62         40.69         7.02 o
 -11   4   2         23.04         25.41         4.42 o
 -10   4   2        145.70        146.47         8.94 o
  -9   4   2         20.30         21.81         2.96 o
  -8   4   2        102.54        102.68         5.28 o
  -7   4   2       1115.82       1081.79        23.58 o
  -6   4   2        473.48        454.44        13.82 o
  -5   4   2       3044.94       3196.03        46.08 o
  -4   4   2       4306.64       4469.58        49.90 o
  -3   4   2        537.96        510.68         9.45 o
  -2   4   2        415.33        433.23         4.63 o
  -1   4   2        688.76        705.74         5.85 o
   0   4   2        300.36        307.63         3.66 o
   1   4   2        244.40        233.00         6.80 o
   2   4   2        232.73        240.92         5.71 o
   3   4   2          0.28          2.32         0.90 o
   4   4   2        383.58        446.61         8.47 o
   5   4   2         64.21         64.76         3.10 o
   6   4   2         16.62         20.38         2.70 o
   7   4   2        136.69        142.67        23.57 o
   8   4   2         45.33         46.78         6.34 o
   9   4   2         85.23         85.09         8.86 o
  10   4   2         66.15         78.05         9.03 o
 -11   5   2          1.76         -0.88         2.57 o
 -10   5   2          9.12          5.45         2.71 o
  -9   5   2          0.47          1.30         1.86 o
  -8   5   2          0.10         -1.74         1.89 o
  -7   5   2        697.81        678.20        13.81 o
  -6   5   2        291.37        287.05         7.97 o
  -5   5   2         80.28         71.77         3.65 o
  -4   5   2       1518.32       1585.11        23.86 o
  -3   5   2          2.84          5.29         1.32 o
  -2   5   2        865.95        798.89         8.43 o
  -1   5   2        999.09       1061.89         7.82 o
   0   5   2       4258.14       4439.22        33.95 o
   1   5   2       1137.75       1154.46        18.62 o
   2   5   2       3183.32       3377.99        52.28 o
   3   5   2          0.22          2.04         1.26 o
   4   5   2         73.11        100.50         3.85 o
   5   5   2         20.43         22.51         2.08 o
   6   5   2         53.18         57.76         3.29 o
   7   5   2         54.80         47.15         6.96 o
   8   5   2        238.48        235.90        15.50 o
   9   5   2          1.43          2.65         4.99 o
  10   5   2         88.95         96.16         9.87 o
 -11   6   2         46.20         51.16         5.96 o
 -10   6   2          6.62          6.03         2.97 o
  -9   6   2         52.36         37.31         3.70 o
  -8   6   2       1463.01       1435.25        23.76 o
  -7   6   2         49.20         56.45         3.89 o
  -6   6   2       1191.64       1197.70        19.19 o
  -5   6   2        237.41        223.32         6.69 o
  -4   6   2       1560.24       1487.85        23.83 o
  -3   6   2       1568.16       1813.89        41.14 o
  -2   6   2        593.43        571.91         5.88 o
  -1   6   2        196.11        208.83         2.87 o
   0   6   2        720.20        813.90        10.95 o
   1   6   2          1.66          1.27         1.27 o
   2   6   2        472.07        450.77        14.01 o
   3   6   2          6.11          3.12         1.36 o
   4   6   2        223.71        197.63         5.29 o
   5   6   2         37.50         32.67         2.48 o
   6   6   2          5.90          8.26         1.55 o
   7   6   2          3.38          4.15         2.12 o
   8   6   2         21.58         18.48         4.57 o
   9   6   2        118.56        125.80        10.69 o
  10   6   2         93.37        115.44         9.01 o
 -11   7   2         13.56         12.61         3.69 o
 -10   7   2          7.47          1.41         3.82 o
  -9   7   2         95.11         91.60         5.68 o
  -8   7   2          0.17         -1.99         1.99 o
  -7   7   2        169.71        184.24         7.18 o
  -6   7   2       2487.53       2438.20        41.19 o
  -5   7   2        228.75        180.64        10.21 o
  -4   7   2         61.17         59.52         2.71 o
  -3   7   2        683.68        743.24        11.08 o
  -2   7   2        126.98        157.29         6.14 o
  -1   7   2        193.43        148.48         3.94 o
   0   7   2         18.53         18.43         0.96 o
   1   7   2         37.91         63.36         3.82 o
   2   7   2         56.74         74.83         4.37 o
   3   7   2        415.94        408.60         7.92 o
   4   7   2         66.64         61.49         2.86 o
   5   7   2        196.61        187.85         6.35 o
   6   7   2         72.47         82.47         5.14 o
   7   7   2          4.93          5.98         2.11 o
   8   7   2        201.64        197.25        15.95 o
   9   7   2          8.55          8.36         3.34 o
  10   7   2        100.75        109.59         8.99 o
 -11   8   2         47.59         59.50         6.68 o
 -10   8   2         57.50         55.29         6.11 o
  -9   8   2         12.13         10.30         2.62 o
  -8   8   2         31.27         39.34         3.75 o
  -7   8   2         41.79         32.36         3.81 o
  -6   8   2       1403.88       1426.27        34.05 o
  -5   8   2        133.31        147.17         6.75 o
  -4   8   2       1085.61       1055.70        15.02 o
  -3   8   2        360.27        357.22         7.01 o
  -2   8   2       1674.53       1665.36        17.80 o
  -1   8   2        362.66        347.61         8.44 o
   0   8   2        693.07        780.52         7.54 o
   1   8   2       2187.36       2151.61        29.65 o
   2   8   2        347.13        384.38         8.51 o
   3   8   2        455.32        456.51         8.94 o
   4   8   2         56.80         48.55         2.92 o
   5   8   2        451.70        425.47         9.16 o
   6   8   2        121.39         89.85         4.25 o
   7   8   2        256.95        254.81         9.34 o
   8   8   2         15.10         16.09         3.59 o
   9   8   2          0.01         -2.26         3.49 o
  10   8   2         34.96         41.97         5.96 o
 -10   9   2        137.51        128.09        11.42 o
  -9   9   2          2.40          8.34         4.18 o
  -8   9   2        255.36        266.60        18.07 o
  -7   9   2        110.41        101.71         8.99 o
  -6   9   2        173.11        181.11        11.04 o
  -5   9   2        142.01        120.83         5.42 o
  -4   9   2         36.25         39.21         2.83 o
  -3   9   2        394.53        379.26         6.13 o
  -2   9   2       1613.64       1618.18        18.30 o
  -1   9   2         67.27         64.59         3.38 o
   0   9   2       1636.10       1595.64        17.46 o
   1   9   2          4.54          5.84         1.02 o
   2   9   2         55.30         49.25         3.48 o
   3   9   2        136.04        131.61         6.49 o
   4   9   2        924.42        907.20        14.38 o
   5   9   2         44.27         44.13         4.25 o
   6   9   2        930.19        924.89        22.84 o
   7   9   2         69.08         63.12         4.93 o
   8   9   2        532.41        544.67        22.11 o
   9   9   2         53.80         54.11         6.42 o
 -10  10   2         33.48         28.23         5.58 o
  -9  10   2         93.71        107.75        10.18 o
  -8  10   2         76.38         72.51         6.08 o
  -7  10   2        103.19        107.53         6.86 o
  -6  10   2         36.43         34.76         3.40 o
  -5  10   2        112.24        103.40         5.13 o
  -4  10   2         22.42         24.31         1.97 o
  -3  10   2        848.21        787.14        12.44 o
  -2  10   2        606.01        608.79         9.85 o
  -1  10   2       2801.35       2809.27        34.35 o
   0  10   2         25.25         18.52         1.88 o
   1  10   2        291.74        276.45         4.58 o
   2  10   2         27.82         26.30         2.82 o
   3  10   2       1999.53       1968.58        24.34 o
   4  10   2        116.54         77.35         3.89 o
   5  10   2        546.00        630.59        18.42 o
   6  10   2         55.88         52.25         3.82 o
   7  10   2         93.10         99.79         6.82 o
   8  10   2        113.66        136.05        11.97 o
   9  10   2         51.87         49.53         6.32 o
 -10  11   2          6.49          0.33         3.58 o
  -9  11   2          3.36          9.02         3.45 o
  -8  11   2         39.12         48.95         4.43 o
  -7  11   2         70.91         71.10         7.09 o
  -6  11   2         42.24         35.45         3.37 o
  -5  11   2         18.45         15.16         2.41 o
  -4  11   2        562.04        553.83         9.40 o
  -3  11   2        298.96        275.64         5.51 o
  -2  11   2        263.21        267.53         7.12 o
  -1  11   2        271.20        231.53         7.10 o
   0  11   2        488.90        479.23        10.60 o
   1  11   2         29.40         24.49         1.79 o
   2  11   2         16.77         16.74         3.38 o
   3  11   2          7.14          7.13         1.65 o
   4  11   2         29.54         43.07         2.81 o
   5  11   2         27.90         22.56         2.74 o
   6  11   2        264.51        268.08         8.73 o
   7  11   2          0.12          2.05         3.80 o
   8  11   2         76.48         94.61        10.07 o
   9  11   2         17.13         11.91         9.36 o
  -9  12   2         41.07         24.20         4.39 o
  -8  12   2        417.17        452.61        13.43 o
  -7  12   2         31.89         39.82         4.14 o
  -6  12   2        276.85        268.38        11.14 o
  -5  12   2         43.29         39.23         3.15 o
  -4  12   2        417.85        418.50        12.08 o
  -3  12   2        180.62        202.54         6.01 o
  -2  12   2       1688.60       1766.41        23.23 o
  -1  12   2       1070.56       1017.38        17.54 o
   0  12   2          8.37          8.13         1.90 o
   1  12   2       1655.18       1658.33        24.47 o
   2  12   2        484.87        480.55        12.87 o
   3  12   2         34.64         53.87         3.46 o
   4  12   2        450.36        427.45         9.02 o
   5  12   2        299.05        324.92         8.03 o
   6  12   2        104.54        113.29        10.46 o
   7  12   2        110.68        116.33        10.61 o
   8  12   2         23.86         16.01         5.30 o
  -9  13   2         74.63         91.89        10.42 o
  -8  13   2          2.17         -0.52         4.72 o
  -7  13   2        133.82        136.18         7.37 o
  -6  13   2        181.04        182.13         8.16 o
  -5  13   2         45.49         46.07         4.47 o
  -4  13   2        135.71        142.63         6.80 o
  -3  13   2        114.81        122.35         6.06 o
  -2  13   2         15.70         11.75         2.08 o
  -1  13   2          0.36          0.70         2.05 o
   0  13   2         88.15         90.71         4.84 o
   1  13   2        463.31        441.64        11.09 o
   2  13   2        289.72        264.64         9.59 o
   3  13   2         18.38         18.86         2.36 o
   4  13   2         22.74         19.87         2.24 o
   5  13   2          0.62         -1.82         1.82 o
   6  13   2         49.83         67.93         8.10 o
   7  13   2          6.19         10.08         4.19 o
   8  13   2          6.16         15.99         5.17 o
  -8  14   2        150.40        147.81        11.55 o
  -7  14   2          9.95          2.64         2.60 o
  -6  14   2        726.68        769.45        18.85 o
  -5  14   2        259.13        253.51         9.70 o
  -4  14   2        664.12        659.28        15.94 o
  -3  14   2        420.29        392.45        11.46 o
  -2  14   2         18.31         12.96         1.95 o
  -1  14   2         33.14         31.04         2.87 o
   0  14   2         14.65         19.35         2.75 o
   1  14   2          3.96          5.44         2.01 o
   2  14   2        174.73        167.80         7.88 o
   3  14   2        101.02        100.67         6.00 o
   4  14   2        175.49        177.72         6.78 o
   5  14   2          1.93          2.87         1.90 o
   6  14   2          0.27          3.01         3.54 o
   7  14   2        144.60        168.85        13.52 o
  -8  15   2         28.29         21.46         5.63 o
  -7  15   2         19.18         17.19         3.30 o
  -6  15   2        251.53        248.76        10.11 o
  -5  15   2          3.33         -2.20         2.40 o
  -4  15   2        117.45        121.30         6.77 o
  -3  15   2          2.82          1.43         2.30 o
  -2  15   2        187.30        182.69         6.86 o
  -1  15   2        462.28        463.72        11.12 o
   0  15   2        216.39        230.98         8.33 o
   1  15   2        229.98        204.04         8.78 o
   2  15   2         94.50         82.02         7.83 o
   3  15   2          0.18          1.27         2.18 o
   4  15   2         12.67          8.21         2.61 o
   5  15   2          4.96          2.70         2.62 o
   6  15   2         37.40         42.12         7.41 o
   7  15   2         65.92         72.84         9.27 o
  -7  16   2         79.63         85.89         7.96 o
  -6  16   2          8.53          3.11         2.17 o
  -5  16   2        257.41        263.89        15.14 o
  -4  16   2         83.05         92.39         9.36 o
  -3  16   2        146.96        147.55         8.93 o
  -2  16   2         27.91         34.23         3.34 o
  -1  16   2        357.28        339.43         9.70 o
   0  16   2          0.05          1.89         2.52 o
   1  16   2         47.72         63.45         7.19 o
   2  16   2        128.24        130.16        11.30 o
   3  16   2         36.42         35.68         3.94 o
   4  16   2          3.44          2.20         2.96 o
   5  16   2         10.67          4.46         2.87 o
   6  16   2         34.82         37.03         6.73 o
  -7  17   2         18.84         20.51         6.52 o
  -6  17   2          6.41          2.56         2.57 o
  -5  17   2         16.12         30.47         4.06 o
  -4  17   2        391.49        433.05        13.94 o
  -3  17   2          2.34          0.83         2.39 o
  -2  17   2        427.50        423.89        15.47 o
  -1  17   2         78.09         67.20         5.30 o
   0  17   2        439.36        398.24        19.70 o
   1  17   2        261.48        242.38        13.81 o
   2  17   2        581.88        577.17        18.31 o
   3  17   2          9.66          9.72         2.98 o
   4  17   2         15.69         14.09         3.30 o
   5  17   2          0.13         -2.67         3.76 o
   6  17   2         10.85          8.48         7.45 o
  -6  18   2          3.05          0.30         3.53 o
  -5  18   2         81.98         77.77         7.19 o
  -4  18   2         33.24         32.99         5.47 o
  -3  18   2        315.86        313.16        13.75 o
  -2  18   2        222.46        225.82        11.45 o
  -1  18   2         17.20         17.45         3.13 o
   0  18   2        184.22        173.17         8.65 o
   1  18   2         15.31         13.87         4.15 o
   2  18   2         41.16         40.16         5.15 o
   3  18   2          6.19          3.28         3.07 o
   4  18   2        199.91        223.52        10.86 o
   5  18   2         18.85         15.08         6.20 o
  -5  19   2          2.64         -2.50         4.93 o
  -4  19   2         12.21          7.63         3.23 o
  -3  19   2          6.19          4.10         4.86 o
  -2  19   2        101.82        107.16        11.39 o
  -1  19   2         40.62         50.09         5.00 o
   0  19   2          2.36          7.96         2.98 o
   1  19   2         10.71         18.56         6.98 o
   2  19   2         63.69         55.75         5.15 o
   3  19   2        272.39        291.64        12.21 o
   4  19   2         67.53         54.61         6.15 o
  -3  20   2          4.64         -0.38         5.33 o
  -2  20   2         78.27        101.37        12.29 o
  -1  20   2         38.50         42.43         6.68 o
   0  20   2        145.78        143.66         9.56 o
   1  20   2          0.65         -1.33         2.64 o
   2  20   2        315.98        346.92        13.28 o
   3  20   2         53.64         52.18         6.30 o
   4  20   2        216.78        224.56        22.03 o
   0  21   2         73.27         70.42        12.45 o
   1  21   2          7.99          8.84         6.10 o
 -11   0   3        194.00        170.47        16.51 o
  -9   0   3        206.15        203.27        15.87 o
  -7   0   3        325.28        302.13        16.52 o
  -5   0   3        172.37        220.86         8.12 o
  -3   0   3       1445.36       1463.29        20.92 o
  -1   0   3       5364.62       5068.50        57.84 o
   1   0   3       3782.39       3596.68        36.04 o
   3   0   3        904.58        933.97        28.97 o
   5   0   3          3.05          5.78         1.08 o
   7   0   3         11.64         14.88         5.88 o
   9   0   3          6.46         11.34         5.49 o
 -12   1   3         10.45         15.25         4.41 o
 -11   1   3        140.05        143.00         9.40 o
 -10   1   3         41.99         28.04         4.69 o
  -9   1   3          3.03          2.09         2.37 o
  -8   1   3        667.67        625.00        25.64 o
  -7   1   3         50.99         53.18         3.92 o
  -6   1   3       1178.60       1153.65        19.90 o
  -5   1   3        480.51        548.88         9.83 o
  -4   1   3       2180.72       2162.46        45.71 o
  -3   1   3         70.69         91.17         1.99 o
  -2   1   3       9958.86       9937.99        72.90 o
  -1   1   3         62.17         49.26         1.19 o
   0   1   3       5267.49       5346.98        29.79 o
   1   1   3       1947.40       1962.85        14.66 o
   2   1   3        744.61        813.37        13.06 o
   3   1   3        108.67        140.59         6.78 o
   4   1   3        356.95        359.31         8.08 o
   5   1   3         32.24         30.08         2.34 o
   6   1   3        242.12        248.53         9.62 o
   7   1   3         56.18         46.42        12.76 o
   8   1   3         30.34         17.74         4.50 o
   9   1   3         14.76         13.73         5.59 o
  10   1   3         14.68          9.77         3.87 o
 -12   2   3         36.16         29.00         5.36 o
 -11   2   3          8.95          1.75         2.33 o
 -10   2   3        940.86        943.59        22.96 o
  -9   2   3        118.96        121.36         7.14 o
  -8   2   3        161.43        152.04         7.05 o
  -7   2   3         71.53         64.93         4.36 o
  -6   2   3        837.81        888.22        25.34 o
  -5   2   3          5.79          9.52         1.42 o
  -4   2   3         20.09         21.11         1.63 o
  -3   2   3       1594.54       1560.69        22.25 o
  -2   2   3       2498.60       2538.37        34.39 o
  -1   2   3       3739.85       3550.87        37.91 o
   0   2   3       1975.00       2088.66        17.79 o
   1   2   3        416.70        394.74         4.08 o
   2   2   3       1651.77       1651.12        25.94 o
   3   2   3          1.32          4.65         2.06 o
   4   2   3         93.89        124.12         4.20 o
   5   2   3         92.54        107.51         4.20 o
   6   2   3        140.29        130.18         6.92 o
   7   2   3          0.37          0.27         3.46 o
   8   2   3        141.34        135.02        10.38 o
   9   2   3          0.23         -2.89         3.62 o
  10   2   3         29.31         28.96        10.50 o
 -12   3   3         46.02         38.94        11.81 o
 -11   3   3        205.56        205.38        10.72 o
 -10   3   3        154.19        156.98         8.80 o
  -9   3   3         82.39         79.20         4.98 o
  -8   3   3        202.35        196.28         7.25 o
  -7   3   3         37.63         35.19         2.87 o
  -6   3   3       1016.73        975.84        21.44 o
  -5   3   3        124.28        122.18         4.34 o
  -4   3   3       4006.47       4360.61        92.51 o
  -3   3   3        349.38        345.92         4.99 o
  -2   3   3        438.66        439.63         9.59 o
  -1   3   3        153.87        187.09         4.39 o
   0   3   3       2629.03       2567.10        22.14 o
   1   3   3          1.85          4.50         0.63 o
   2   3   3        273.21        239.00         5.38 o
   3   3   3       2361.73       2305.59        34.98 o
   4   3   3        462.33        462.43        11.44 o
   5   3   3        370.83        365.62        10.98 o
   6   3   3         70.35         62.25         6.01 o
   7   3   3         81.22         83.31         5.99 o
   8   3   3         74.60         76.58         7.81 o
   9   3   3         15.31         20.24         4.99 o
  10   3   3         16.68         21.20         5.72 o
 -12   4   3         53.05         52.53         6.07 o
 -11   4   3         11.00          3.66         2.44 o
 -10   4   3         53.01         56.05         4.40 o
  -9   4   3        191.53        173.61         7.35 o
  -8   4   3       1061.96       1062.30        18.97 o
  -7   4   3        408.54        412.44        10.11 o
  -6   4   3         62.19         72.46         4.33 o
  -5   4   3         10.76          8.64         1.26 o
  -4   4   3        575.21        650.17         9.06 o
  -3   4   3          1.71          0.12         0.83 o
  -2   4   3         55.62         83.02         2.26 o
  -1   4   3         36.78         40.84         1.01 o
   0   4   3       2222.78       2207.74        24.28 o
   1   4   3        585.85        584.38        22.03 o
   2   4   3        802.74        805.88        14.59 o
   3   4   3         59.86         48.83         2.19 o
   4   4   3        463.98        515.84         9.32 o
   5   4   3         83.35         88.65         3.49 o
   6   4   3         81.98         67.91         6.12 o
   7   4   3         88.47         99.91         6.52 o
   8   4   3        321.26        333.04        23.60 o
   9   4   3        129.94        145.09        14.80 o
  10   4   3        266.48        268.78        16.63 o
 -12   5   3         77.98         89.18         9.64 o
 -11   5   3         93.64        101.07         7.79 o
 -10   5   3         80.78         77.60         5.32 o
  -9   5   3        394.36        389.23        11.36 o
  -8   5   3         64.13         59.22         4.13 o
  -7   5   3        263.71        248.78         7.80 o
  -6   5   3          6.84          6.82         1.64 o
  -5   5   3          0.04          0.10         0.90 o
  -4   5   3        992.42       1043.22        14.20 o
  -3   5   3          7.43          7.92         1.06 o
  -2   5   3          2.36          3.30         0.51 o
  -1   5   3       1022.89       1039.98         8.65 o
   0   5   3       1078.56       1028.08         9.89 o
   1   5   3       1986.80       1962.38        25.44 o
   2   5   3       4329.55       4519.04        83.22 o
   3   5   3        382.33        362.09         6.85 o
   4   5   3       1857.51       1821.00        21.30 o
   5   5   3        593.54        592.63        11.80 o
   6   5   3        667.00        686.35        17.81 o
   7   5   3        179.26        172.62         8.67 o
   8   5   3          0.36          6.43         3.03 o
   9   5   3          0.41          6.27         4.52 o
  10   5   3         21.17         13.99         4.43 o
 -11   6   3         83.84         78.51         7.03 o
 -10   6   3         74.42         72.54         6.31 o
  -9   6   3        115.57        111.09         6.03 o
  -8   6   3         80.14         80.45         4.89 o
  -7   6   3        104.99         90.09         4.81 o
  -6   6   3        883.12        880.13        15.69 o
  -5   6   3        114.03        120.84         5.70 o
  -4   6   3         69.21         73.65         3.60 o
  -3   6   3         54.21         57.01         2.39 o
  -2   6   3         29.23         49.56         2.02 o
  -1   6   3         27.24         27.73         0.96 o
   0   6   3         15.50         11.51         0.88 o
   1   6   3        237.24        278.37         5.69 o
   2   6   3        119.43        129.42         5.55 o
   3   6   3         58.67         71.16         3.04 o
   4   6   3          2.50          3.95         1.20 o
   5   6   3        261.40        269.31         7.02 o
   6   6   3        127.20        129.05         7.00 o
   7   6   3         20.81         15.82         2.82 o
   8   6   3        119.96        133.32        17.17 o
   9   6   3         51.77         62.78         7.92 o
  10   6   3         48.52         51.97         7.64 o
 -11   7   3        103.63         88.06         7.65 o
 -10   7   3        111.72         99.62         7.56 o
  -9   7   3          0.77         -0.69         1.82 o
  -8   7   3        139.08        130.37         6.31 o
  -7   7   3        131.47        138.17         6.89 o
  -6   7   3       1264.48       1202.55        22.77 o
  -5   7   3       1857.16       1834.27        33.27 o
  -4   7   3        302.18        296.64         6.64 o
  -3   7   3       1513.98       1599.39        23.51 o
  -2   7   3        504.27        536.32         6.82 o
  -1   7   3        335.22        306.60         3.90 o
   0   7   3        196.23        195.82         4.48 o
   1   7   3       2514.52       2624.56        52.81 o
   2   7   3       1704.87       1598.84        25.79 o
   3   7   3        516.88        533.59         8.77 o
   4   7   3        863.31        842.72        13.07 o
   5   7   3         45.40         43.05         2.93 o
   6   7   3        252.78        255.12        10.18 o
   7   7   3         93.85         84.17         6.25 o
   8   7   3        246.83        246.13        11.27 o
   9   7   3         12.37         13.23         4.61 o
  10   7   3          0.17         -4.25         4.25 o
 -11   8   3         32.82         32.41         5.07 o
 -10   8   3          3.99          6.52         3.01 o
  -9   8   3        310.61        307.13        13.54 o
  -8   8   3         97.32         92.01         6.39 o
  -7   8   3        505.48        525.96        14.77 o
  -6   8   3        453.62        478.70        22.50 o
  -5   8   3        257.55        231.52        11.83 o
  -4   8   3         10.54         10.34         1.53 o
  -3   8   3         37.73         49.51         2.48 o
  -2   8   3        547.94        508.14         7.40 o
  -1   8   3         60.85         70.83         2.26 o
   0   8   3       1458.94       1404.75        22.40 o
   1   8   3        144.95        154.03         5.14 o
   2   8   3        933.59        888.91        14.23 o
   3   8   3        163.38        163.69         6.27 o
   4   8   3        511.96        493.92         9.40 o
   5   8   3         36.36         25.13         3.55 o
   6   8   3         68.19         61.79         6.59 o
   7   8   3        209.53        238.29         9.40 o
   8   8   3         24.62         23.56         3.53 o
   9   8   3        132.46        140.30        12.13 o
 -11   9   3          3.17          6.56         3.24 o
 -10   9   3          4.09          3.94         3.14 o
  -9   9   3        257.27        245.65         9.65 o
  -8   9   3        276.25        273.79         9.76 o
  -7   9   3        309.57        298.95         9.63 o
  -6   9   3          0.68          3.83         2.02 o
  -5   9   3         34.88         41.84         3.32 o
  -4   9   3       1140.25       1082.93        15.36 o
  -3   9   3        893.94        866.34        14.29 o
  -2   9   3         14.66         24.97         2.03 o
  -1   9   3       1543.61       1604.74        22.89 o
   0   9   3          3.48          4.34         0.56 o
   1   9   3          4.36          4.77         1.33 o
   2   9   3         71.59         79.89         3.81 o
   3   9   3        255.64        248.07         5.80 o
   4   9   3        392.62        370.91         9.39 o
   5   9   3         13.21          7.79         1.62 o
   6   9   3        302.37        295.73        10.14 o
   7   9   3        102.23         93.38         5.92 o
   8   9   3         36.36         49.08         6.52 o
   9   9   3          2.20          0.40         4.34 o
 -10  10   3         93.39         80.52         7.44 o
  -9  10   3         27.52         21.16         3.18 o
  -8  10   3        130.86        133.13         6.89 o
  -7  10   3         19.80         18.82         2.71 o
  -6  10   3         63.09         60.75         4.32 o
  -5  10   3          0.76          1.76         1.33 o
  -4  10   3        695.57        704.30        11.80 o
  -3  10   3       1149.28       1084.55        12.33 o
  -2  10   3       1354.92       1401.28        18.58 o
  -1  10   3          1.30          3.49         1.37 o
   0  10   3       2977.30       2798.89        31.26 o
   1  10   3         24.21         19.09         2.22 o
   2  10   3       1305.89       1275.47        19.50 o
   3  10   3         74.72         81.21         3.78 o
   4  10   3         29.54         18.50         2.36 o
   5  10   3         21.31         16.50         2.15 o
   6  10   3          4.65          5.18         2.53 o
   7  10   3          0.34         -0.54         2.68 o
   8  10   3         17.01         11.48         3.90 o
   9  10   3         49.89         61.79         7.60 o
 -10  11   3         24.78         13.18         3.62 o
  -9  11   3         75.46         76.69         5.62 o
  -8  11   3          6.15          4.20         2.30 o
  -7  11   3        248.50        268.16         8.18 o
  -6  11   3        141.67        138.73         5.50 o
  -5  11   3        465.83        450.41        11.88 o
  -4  11   3        587.78        566.13        10.30 o
  -3  11   3        255.76        238.01         4.43 o
  -2  11   3         10.79          9.35         1.87 o
  -1  11   3        415.31        405.69         8.71 o
   0  11   3          2.46          1.88         0.88 o
   1  11   3        735.29        705.09        11.19 o
   2  11   3        175.46        175.26         6.20 o
   3  11   3         40.83         50.47         3.89 o
   4  11   3        183.42        177.91         5.47 o
   5  11   3          1.48          0.97         1.54 o
   6  11   3         52.39         48.33         5.01 o
   7  11   3         37.74         30.17         6.20 o
   8  11   3         21.27         18.10         5.52 o
 -10  12   3          6.88         11.63         5.83 o
  -9  12   3        122.83        140.78        12.59 o
  -8  12   3          7.98          1.93         2.53 o
  -7  12   3         34.25         31.61         4.16 o
  -6  12   3          1.67          5.41         1.73 o
  -5  12   3          8.51          5.07         1.84 o
  -4  12   3        302.23        280.62         8.67 o
  -3  12   3        486.84        474.20        11.14 o
  -2  12   3       2459.55       2376.38        28.70 o
  -1  12   3       1334.40       1377.17        21.51 o
   0  12   3        126.76        118.87         5.12 o
   1  12   3         72.49         61.67         4.22 o
   2  12   3        174.09        170.85         6.38 o
   3  12   3          1.39         -1.44         1.44 o
   4  12   3        435.75        373.70         9.61 o
   5  12   3          5.78          4.57         1.71 o
   6  12   3         24.30         31.74         4.34 o
   7  12   3         69.11         64.08        10.67 o
   8  12   3          0.25          2.54         6.60 o
  -9  13   3         18.07         11.69         5.63 o
  -8  13   3         17.71         17.46         3.83 o
  -7  13   3        117.39        134.82         7.33 o
  -6  13   3         63.40         64.42         4.18 o
  -5  13   3        140.85        143.79         5.98 o
  -4  13   3        288.00        303.78         9.28 o
  -3  13   3        541.21        574.70        16.45 o
  -2  13   3        738.23        703.15        13.20 o
  -1  13   3        856.98        862.15        18.93 o
   0  13   3        188.11        189.32         6.84 o
   1  13   3        271.16        235.18         8.50 o
   2  13   3        648.48        575.73        16.51 o
   3  13   3        210.46        215.07         8.40 o
   4  13   3        434.04        442.42        10.82 o
   5  13   3         18.75         17.86         3.06 o
   6  13   3        300.10        308.17        36.11 o
   7  13   3         57.86         71.59         8.74 o
   8  13   3         95.98         95.58        10.67 o
  -9  14   3         15.91         20.84         5.29 o
  -8  14   3          6.83          4.22         2.20 o
  -7  14   3         56.79         68.01         6.03 o
  -6  14   3         52.92         47.97         5.06 o
  -5  14   3         36.48         37.19         3.97 o
  -4  14   3         90.25         89.96         6.79 o
  -3  14   3         45.67         43.27         5.20 o
  -2  14   3        220.04        222.27         7.24 o
  -1  14   3        336.17        342.89         8.99 o
   0  14   3        953.71        890.11        19.56 o
   1  14   3         94.21        100.88         9.99 o
   2  14   3         26.21         12.46         2.87 o
   3  14   3         10.31          2.40         2.66 o
   4  14   3          5.12          5.61         1.93 o
   5  14   3        241.93        231.58        11.76 o
   6  14   3         18.62         22.63         5.30 o
   7  14   3         57.19         73.95         9.29 o
  -8  15   3          0.58         -1.08         2.34 o
  -7  15   3          0.76          0.90         2.36 o
  -6  15   3          2.65         -2.57         2.57 o
  -5  15   3         72.78         74.99         5.57 o
  -4  15   3         39.01         34.09         4.50 o
  -3  15   3         12.02         11.82         3.18 o
  -2  15   3        113.69        101.58         5.12 o
  -1  15   3         21.71         25.38         3.60 o
   0  15   3        896.55        882.55        18.96 o
   1  15   3        608.13        632.05        22.04 o
   2  15   3          8.59         11.87         5.25 o
   3  15   3        469.19        493.79        13.95 o
   4  15   3         89.66         88.97         5.96 o
   5  15   3        196.89        221.43        11.94 o
   6  15   3        187.86        224.83        19.94 o
   7  15   3         18.72         19.18         8.51 o
  -8  16   3         54.03         54.21         9.48 o
  -7  16   3          0.23          1.36         2.42 o
  -6  16   3         11.87          7.87         2.88 o
  -5  16   3         55.00         52.94         5.03 o
  -4  16   3         35.63         36.91         4.88 o
  -3  16   3          6.40          7.20         3.03 o
  -2  16   3          0.67          0.41         1.91 o
  -1  16   3          2.00         -2.15         2.41 o
   0  16   3        952.54        938.63        21.43 o
   1  16   3         47.82         49.62         7.66 o
   2  16   3        182.51        189.53        15.38 o
   3  16   3         22.70         15.80         3.35 o
   4  16   3         71.30         71.92         5.66 o
   5  16   3         86.51         85.73         7.79 o
   6  16   3          1.86         -0.30         3.86 o
  -7  17   3          4.11          7.37         3.43 o
  -6  17   3        128.06        127.45         8.23 o
  -5  17   3        170.21        176.39         8.99 o
  -4  17   3        352.57        339.79        16.28 o
  -3  17   3          1.75          3.66         2.87 o
  -2  17   3         87.95        105.41         6.58 o
  -1  17   3          4.37          3.77         2.19 o
   0  17   3          0.41          1.13         2.53 o
   1  17   3         18.62         12.87         3.92 o
   2  17   3        470.14        489.02        17.21 o
   3  17   3        280.26        314.88        11.76 o
   4  17   3         16.70         13.06         2.99 o
   5  17   3         58.80         65.93         8.70 o
  -6  18   3         76.80         72.79        18.84 o
  -5  18   3         16.83         14.10         3.15 o
  -4  18   3         33.38         37.11         5.09 o
  -3  18   3         67.60         76.43         7.03 o
  -2  18   3         70.05         73.54         7.79 o
  -1  18   3         10.50         12.44         3.26 o
   0  18   3         80.71         80.50         6.06 o
   1  18   3        101.27         89.57         7.37 o
   2  18   3        125.78        136.32        10.36 o
   3  18   3         14.55         14.96         3.38 o
   4  18   3        377.79        423.17        17.33 o
  -5  19   3          3.28          3.41         4.78 o
  -4  19   3        102.04         97.94         8.39 o
  -3  19   3         60.37         76.25         7.29 o
  -2  19   3        108.40        109.82         8.52 o
  -1  19   3         38.99         37.44         4.42 o
   0  19   3         47.22         43.63         5.37 o
   1  19   3         22.94         21.89         4.60 o
   2  19   3         45.15         38.54         6.16 o
   3  19   3          0.05         -2.63         2.96 o
   4  19   3          6.87          2.52         3.72 o
  -2  20   3         79.93         77.45         7.53 o
  -1  20   3        104.13        115.46         8.44 o
   0  20   3         65.33         59.24        10.23 o
   1  20   3         81.55         86.46         7.68 o
   2  20   3         10.37          9.36         5.32 o
   3  20   3          1.27          3.10         3.30 o
   0  21   3         94.58         98.13        14.39 o
   1  21   3         27.83         28.33         6.11 o
   2  21   3         33.30         26.80         8.07 o
 -10   0   4       1078.12       1097.15        29.67 o
  -8   0   4         40.42         34.81         5.61 o
  -6   0   4        369.02        372.01        14.71 o
  -4   0   4        566.37        627.81         9.30 o
  -2   0   4       2024.05       2107.51        27.68 o
   0   0   4        757.90        776.38        11.92 o
   2   0   4         52.69         34.29         3.00 o
   4   0   4        632.94        579.47        24.06 o
   6   0   4       1167.56       1248.33        44.46 o
   8   0   4        655.82        709.80        35.57 o
  10   0   4          1.16          2.54         4.67 o
 -11   1   4          1.42          2.67         6.28 o
 -10   1   4         72.53         72.89         5.82 o
  -9   1   4        115.68        115.02         6.66 o
  -8   1   4        351.90        349.67        10.31 o
  -7   1   4        146.87        123.42         5.05 o
  -6   1   4       1533.41       1681.88        20.08 o
  -5   1   4        779.56        787.58        11.04 o
  -4   1   4        330.01        365.39         4.62 o
  -3   1   4        177.06        180.67         3.38 o
  -2   1   4         84.72         83.41         1.82 o
  -1   1   4        222.40        217.45         2.81 o
   0   1   4       2736.54       2833.76        16.87 o
   1   1   4        274.34        283.33         3.50 o
   2   1   4        362.75        332.83         5.48 o
   3   1   4          4.35          1.55         0.65 o
   4   1   4        348.44        358.99        14.60 o
   5   1   4        194.93        193.55         8.35 o
   6   1   4         28.03         19.16         3.15 o
   7   1   4         43.54         51.62         6.66 o
   8   1   4        129.18        151.86        18.77 o
   9   1   4         10.61         18.82         4.64 o
  10   1   4          2.31         -0.22         3.38 o
 -11   2   4         47.25         44.11         4.92 o
 -10   2   4          0.10          3.48         2.26 o
  -9   2   4        113.80        110.03         5.65 o
  -8   2   4       1236.55       1248.71        26.87 o
  -7   2   4        147.12        147.40         5.61 o
  -6   2   4         85.79         71.33         3.57 o
  -5   2   4        391.89        386.29         9.15 o
  -4   2   4        253.16        326.67         5.27 o
  -3   2   4       3099.16       3235.32        24.33 o
  -2   2   4         54.36         51.96         1.46 o
  -1   2   4        127.34        117.01         1.97 o
   0   2   4         39.16         47.04         1.18 o
   1   2   4         63.54         72.15         2.36 o
   2   2   4        240.39        209.83         4.35 o
   3   2   4        522.36        547.07        15.13 o
   4   2   4       1260.83       1312.63        20.08 o
   5   2   4        254.21        249.61         9.35 o
   6   2   4        892.16        910.40        28.68 o
   7   2   4         27.14         27.98         3.91 o
   8   2   4        148.85        162.42        11.64 o
   9   2   4         12.37          9.73         4.49 o
  10   2   4          3.49         -1.10         4.19 o
 -11   3   4         17.08         17.81         3.50 o
 -10   3   4        238.21        220.62        10.21 o
  -9   3   4        210.52        221.63         8.49 o
  -8   3   4        934.01        931.68        17.14 o
  -7   3   4        598.37        609.63        12.39 o
  -6   3   4        317.94        302.57         7.61 o
  -5   3   4         19.30         25.10         2.01 o
  -4   3   4        616.11        700.27         9.59 o
  -3   3   4         79.47         76.99         2.49 o
  -2   3   4        348.73        349.05         8.78 o
  -1   3   4        437.42        508.84        12.99 o
   0   3   4       5215.81       5281.16        47.10 o
   1   3   4         61.91         62.17         1.94 o
   2   3   4       2794.55       2690.39        31.38 o
   3   3   4        949.29       1001.57        18.39 o
   4   3   4        942.90        918.87        18.51 o
   5   3   4         60.34         71.18         5.19 o
   6   3   4        156.26        149.53         7.75 o
   7   3   4         67.19         80.08         6.19 o
   8   3   4         23.03         30.19         9.41 o
   9   3   4         55.35         52.17         7.55 o
  10   3   4        156.61        147.74        12.55 o
 -11   4   4         31.34         33.38         4.68 o
 -10   4   4         26.82         22.61         3.15 o
  -9   4   4         40.92         44.17         3.89 o
  -8   4   4         71.96         70.53         4.72 o
  -7   4   4          7.54          4.38         1.60 o
  -6   4   4        822.22        802.92        17.04 o
  -5   4   4        472.43        471.34         7.58 o
  -4   4   4       1025.78       1022.77        10.45 o
  -3   4   4         28.42         16.06         0.98 o
  -2   4   4        321.76        251.94         3.79 o
  -1   4   4       3416.37       3483.08        24.16 o
   0   4   4       1416.37       1422.88        19.14 o
   1   4   4        284.50        272.41         5.42 o
   2   4   4       1456.92       1655.49        20.62 o
   3   4   4        194.07        208.79         5.53 o
   4   4   4        518.27        527.71        11.53 o
   5   4   4        100.42        129.78         6.86 o
   6   4   4          8.67          6.62         2.63 o
   7   4   4         41.56         47.98         5.06 o
   8   4   4          0.15          5.85         4.12 o
   9   4   4         28.92         19.10         4.87 o
  10   4   4         44.52         40.54         7.76 o
 -11   5   4         21.26         22.73         4.41 o
 -10   5   4          3.78         -0.22         1.74 o
  -9   5   4          0.59         -1.02         2.05 o
  -8   5   4         75.19         79.13         4.74 o
  -7   5   4        126.32        112.32         5.18 o
  -6   5   4        415.93        388.02         8.43 o
  -5   5   4         40.02         56.61         2.29 o
  -4   5   4        126.40        121.43         3.30 o
  -3   5   4         18.09         25.84         2.33 o
  -2   5   4        149.86        149.25         2.66 o
  -1   5   4       3054.38       3152.74        22.32 o
   1   5   4        907.22        845.56        15.04 o
   2   5   4       3231.30       3288.51        36.64 o
   3   5   4        576.93        561.42         9.03 o
   4   5   4       1358.00       1364.68        17.11 o
   5   5   4          0.32          3.17         2.28 o
   6   5   4         67.42         65.39         7.50 o
   7   5   4          0.14         -2.10         2.83 o
   8   5   4          0.16          1.04         2.49 o
   9   5   4          7.66          8.78         6.87 o
  10   5   4         14.62         12.21         6.95 o
 -11   6   4         15.54         13.81         3.52 o
 -10   6   4         31.56         34.88         4.51 o
  -9   6   4         51.39         45.89         3.59 o
  -8   6   4         80.51         81.65         4.44 o
  -7   6   4        277.58        260.80         7.43 o
  -6   6   4        928.83        920.26        16.36 o
  -5   6   4        191.90        186.04         5.40 o
  -4   6   4       4100.31       4107.79        40.28 o
  -3   6   4       1436.09       1460.46        16.83 o
  -2   6   4       6103.57       6336.90        40.39 o
  -1   6   4         11.78         22.76         0.98 o
   0   6   4        835.49        778.07        18.60 o
   1   6   4         76.61         71.22         4.00 o
   2   6   4         14.58         12.75         2.18 o
   3   6   4         47.01         38.80         2.32 o
   4   6   4         35.77         37.60         2.22 o
   5   6   4        410.74        416.54         8.63 o
   6   6   4         11.09         13.14         2.99 o
   7   6   4         16.15          4.81         2.59 o
   8   6   4         37.52         33.82         4.43 o
   9   6   4         39.41         23.61         5.57 o
 -11   7   4         16.05          3.25         3.65 o
 -10   7   4         80.64         75.38         4.97 o
  -9   7   4         13.85          9.30         2.06 o
  -8   7   4         91.94         94.68         4.86 o
  -7   7   4        266.66        258.11         8.52 o
  -6   7   4        697.52        685.44        12.28 o
  -5   7   4        175.15        173.14         5.37 o
  -4   7   4          0.69          0.89         0.94 o
  -3   7   4         13.88         15.31         1.43 o
  -2   7   4         19.32         18.88         1.35 o
  -1   7   4         34.70         27.92         1.11 o
   0   7   4       1644.87       1932.64        24.19 o
   1   7   4       3201.50       3317.93        44.51 o
   2   7   4         29.44         22.83         2.86 o
   3   7   4        436.86        440.82         8.61 o
   4   7   4         23.77         25.67         2.09 o
   5   7   4        500.96        533.80        11.98 o
   6   7   4         11.53         12.29         3.01 o
   7   7   4         78.00         74.74         6.32 o
   8   7   4         68.02         68.27         6.30 o
   9   7   4         46.00         26.30         6.05 o
 -11   8   4         77.02         83.05         6.48 o
 -10   8   4         17.91         13.95         3.50 o
  -9   8   4        493.51        489.68        13.72 o
  -8   8   4         97.95         95.75         5.71 o
  -7   8   4        124.95        116.97         5.84 o
  -6   8   4        350.96        332.88         8.25 o
  -5   8   4       1200.61       1156.82        16.61 o
  -4   8   4       1776.43       1671.39        20.67 o
  -3   8   4          2.44          1.43         0.98 o
  -2   8   4        990.92        941.38        12.88 o
  -1   8   4        166.31        182.41         3.00 o
   0   8   4       1029.01       1089.13        16.74 o
   1   8   4        280.85        291.37         7.16 o
   2   8   4        104.22        117.48         4.79 o
   3   8   4        416.19        422.69        11.07 o
   4   8   4         67.58         62.10         3.07 o
   5   8   4        246.25        238.79        10.86 o
   6   8   4        230.81        227.84        10.17 o
   7   8   4        184.65        191.11         9.82 o
   8   8   4         13.99         15.02         3.26 o
   9   8   4         25.63         30.38         5.57 o
 -11   9   4        106.00         88.72         7.56 o
 -10   9   4         30.99         39.01         5.54 o
  -9   9   4         16.12         10.77         2.45 o
  -8   9   4        256.99        272.21         8.51 o
  -7   9   4          0.26         -1.60         1.60 o
  -6   9   4        497.10        515.86        10.81 o
  -5   9   4        603.92        600.28        11.19 o
  -4   9   4       1618.60       1551.53        20.06 o
  -3   9   4         12.50         14.60         1.56 o
  -2   9   4         41.25         44.55         2.16 o
  -1   9   4          9.55          7.69         0.79 o
   0   9   4         25.14         34.66         1.51 o
   1   9   4         85.51         92.61         3.54 o
   2   9   4          5.56          3.00         1.21 o
   3   9   4        308.27        311.98         9.47 o
   4   9   4         31.82         32.15         3.08 o
   5   9   4          0.28         -1.67         1.67 o
   6   9   4         28.52         22.23         3.30 o
   7   9   4         12.01         10.29         4.82 o
   8   9   4          0.17          3.86         2.59 o
   9   9   4         87.69         76.80         7.73 o
 -11  10   4         27.60         22.36         7.17 o
 -10  10   4          9.10          7.55         2.63 o
  -9  10   4        171.53        179.21         7.42 o
  -8  10   4         31.87         32.61         3.18 o
  -7  10   4        411.63        421.32        10.35 o
  -6  10   4        115.22        116.63         4.98 o
  -5  10   4          2.68          2.89         1.35 o
  -4  10   4        494.93        482.59        10.59 o
  -3  10   4        424.93        445.12         8.49 o
  -2  10   4        145.21        145.45         4.24 o
  -1  10   4         32.32         31.40         2.16 o
   0  10   4          7.79          6.10         0.95 o
   1  10   4        209.50        226.85         6.61 o
   2  10   4         23.54         25.66         2.24 o
   3  10   4       1083.77       1086.81        14.46 o
   4  10   4         20.86         27.24         2.48 o
   5  10   4        335.00        364.44        11.20 o
   6  10   4         46.40         47.78         5.96 o
   7  10   4        213.53        216.87        10.61 o
   8  10   4          2.28         -0.77         3.56 o
 -10  11   4        186.11        177.94        10.83 o
  -9  11   4         81.68         84.52         5.97 o
  -8  11   4        502.63        514.55        19.23 o
  -7  11   4         20.58         19.46         2.68 o
  -6  11   4        352.99        371.54        14.58 o
  -5  11   4         19.94         22.30         2.11 o
  -4  11   4          0.74          0.87         1.06 o
  -3  11   4         15.20         18.82         2.47 o
  -2  11   4          0.05          0.01         1.87 o
  -1  11   4         52.46         52.95         2.75 o
   0  11   4        517.52        541.57         7.42 o
   1  11   4        140.50        132.52         4.40 o
   2  11   4         52.62         60.72         3.43 o
   3  11   4        350.23        330.26         9.76 o
   4  11   4          4.22          3.26         1.58 o
   5  11   4        197.87        194.19         8.38 o
   6  11   4         10.03         13.84         2.96 o
   7  11   4         19.43         12.55         2.98 o
   8  11   4        112.42        117.34        11.17 o
 -10  12   4          5.09          5.94         3.52 o
  -9  12   4         35.80         38.72         4.47 o
  -8  12   4         21.60         15.54         3.29 o
  -7  12   4        199.09        209.88         8.65 o
  -6  12   4         33.55         45.47         3.57 o
  -5  12   4        108.34         99.62         4.93 o
  -4  12   4        250.30        257.99         8.55 o
  -3  12   4         13.54          8.79         2.64 o
  -2  12   4       1773.20       1712.50        26.13 o
  -1  12   4         75.74         74.68         4.64 o
   0  12   4        369.41        361.32         6.78 o
   1  12   4          9.74          9.07         2.88 o
   2  12   4        143.09        138.52         7.68 o
   3  12   4          0.17          1.18         2.05 o
   4  12   4         85.18         76.93         4.40 o
   5  12   4        805.30        884.32        27.02 o
   6  12   4        165.12        197.83        10.22 o
   7  12   4        224.00        259.76        29.11 o
   8  12   4         58.71         68.26         9.12 o
  -9  13   4         19.48         19.92         4.03 o
  -8  13   4         42.64         51.53         8.90 o
  -7  13   4        221.28        219.76         9.45 o
  -6  13   4         55.21         56.94         4.00 o
  -5  13   4        336.09        314.56        14.02 o
  -4  13   4         37.37         35.39         3.64 o
  -3  13   4         24.37         25.30         5.76 o
  -2  13   4          5.44          5.02         1.78 o
  -1  13   4        150.79        136.96         9.99 o
   0  13   4         20.80         17.83         2.74 o
   1  13   4        218.44        199.82        11.60 o
   2  13   4          2.04         -1.24         3.05 o
   3  13   4        119.12        122.80         6.38 o
   4  13   4          8.78          8.72         2.26 o
   5  13   4         24.37         24.11         4.20 o
   6  13   4          0.88         -3.87         3.87 o
   7  13   4         98.47        110.03        11.32 o
  -9  14   4         33.83         16.90         3.49 o
  -8  14   4          0.80         -0.06         2.42 o
  -7  14   4         55.97         58.44         5.21 o
  -6  14   4         76.31         69.85         5.43 o
  -5  14   4        375.19        379.69        12.29 o
  -4  14   4        200.31        217.44        10.54 o
  -3  14   4          4.45          3.24         2.48 o
  -2  14   4        505.83        535.38        13.64 o
  -1  14   4         43.62         35.33         3.70 o
   0  14   4        668.18        678.38        18.21 o
   1  14   4         96.69         97.74         8.22 o
   2  14   4          0.13         -1.53         2.52 o
   3  14   4        290.55        299.60        10.40 o
   4  14   4         27.55         27.73         3.09 o
   5  14   4         14.50          3.25         4.27 o
   6  14   4         36.46         51.11         7.88 o
   7  14   4          0.05          5.15         4.59 o
  -9  15   4          2.98          4.59         4.64 o
  -8  15   4          7.55          6.85         2.71 o
  -7  15   4         28.89         18.26         3.93 o
  -6  15   4          3.14          2.58         2.72 o
  -5  15   4          0.03          2.68         2.43 o
  -4  15   4         25.94         29.49         4.58 o
  -3  15   4         30.52         27.22         4.14 o
  -2  15   4        114.52        110.64         6.26 o
  -1  15   4          8.72          6.43         2.07 o
   0  15   4        721.65        726.25        17.06 o
   1  15   4          0.22          2.61         3.08 o
   2  15   4        406.30        382.70        14.27 o
   3  15   4         81.25         85.07         5.80 o
   4  15   4        130.52        135.10         7.35 o
   5  15   4        227.44        233.20        12.41 o
   6  15   4         10.85         19.78         5.93 o
  -8  16   4          2.31          4.37         3.65 o
  -7  16   4         39.59         42.88         4.69 o
  -6  16   4        200.46        206.11         9.67 o
  -5  16   4        182.12        192.22         9.26 o
  -4  16   4        315.93        330.73        13.93 o
  -3  16   4        826.10        798.50        22.12 o
  -2  16   4          5.00          7.75         2.02 o
  -1  16   4        132.66        141.32         7.44 o
   0  16   4          4.06          8.22         3.14 o
   1  16   4         53.62         52.47         5.53 o
   2  16   4          2.53          4.61         3.11 o
   3  16   4          1.38         -2.75         3.03 o
   4  16   4          0.00          5.10         3.20 o
   5  16   4         74.81         94.11         8.34 o
   6  16   4          1.08         10.94         7.07 o
  -7  17   4         69.00         82.45         7.33 o
  -6  17   4          0.13         -2.48         2.59 o
  -5  17   4          0.63          3.32         4.19 o
  -4  17   4         93.64         91.44         7.51 o
  -3  17   4          2.67          1.98         3.33 o
  -2  17   4          5.65          3.65         2.79 o
  -1  17   4          5.97          7.36         2.53 o
   0  17   4        195.44        186.93        11.11 o
   1  17   4        194.96        187.23        10.35 o
   2  17   4       1020.87       1035.07        35.77 o
   3  17   4          1.72          2.39         2.56 o
   4  17   4        217.96        217.18        13.31 o
   5  17   4         26.88         29.60         5.73 o
  -6  18   4          0.49         -0.22         3.13 o
  -5  18   4         91.20        108.71         7.48 o
  -4  18   4          0.00         -2.03         3.15 o
  -3  18   4        136.67        158.67        10.18 o
  -2  18   4         46.70         44.75         6.33 o
  -1  18   4         60.43         62.56         5.39 o
   0  18   4          0.02         -0.45         2.74 o
   1  18   4         14.78         21.09         4.11 o
   2  18   4        171.17        170.25         7.90 o
   3  18   4         78.77         83.88         8.48 o
   4  18   4        159.23        193.61        11.78 o
  -5  19   4         73.38         86.67        13.48 o
  -4  19   4         32.90         22.83         4.64 o
  -3  19   4         47.43         49.89         6.11 o
  -2  19   4          6.83          3.83         3.13 o
  -1  19   4         16.36         11.37         3.55 o
   0  19   4          7.88          2.45         2.74 o
   1  19   4          0.25         -0.47         2.60 o
   2  19   4          4.64          4.91         2.91 o
   3  19   4         70.11         67.16         7.26 o
  -3  20   4         56.76         36.50         8.74 o
  -2  20   4         50.09         57.65        11.18 o
  -1  20   4         36.37         36.17         6.41 o
   0  20   4          3.03          3.16         6.98 o
   1  20   4          1.64          0.51         2.92 o
   2  20   4         97.51        104.56         8.37 o
  -1  21   4          4.67          0.47         4.49 o
   0  21   4          1.54         -0.22         4.71 o
 -11   0   5        285.01        322.91        24.75 o
  -9   0   5         59.65         70.46         6.16 o
  -7   0   5          0.41          0.44         1.52 o
  -5   0   5        684.46        754.80        12.06 o
  -3   0   5        200.23        217.19         5.62 o
  -1   0   5        509.80        539.45         7.42 o
   3   0   5       1081.13       1082.17        34.33 o
   5   0   5        612.65        625.92        31.64 o
   7   0   5         82.05        102.56        13.08 o
   9   0   5         14.88         19.36         7.10 o
 -11   1   5         35.47         33.75         5.95 o
 -10   1   5          1.13          0.51         1.85 o
  -9   1   5        132.20        140.84         6.13 o
  -8   1   5          2.79          2.14         1.21 o
  -7   1   5          1.63         -0.25         0.95 o
  -6   1   5          3.19          5.31         0.95 o
  -5   1   5        171.93        193.94         3.89 o
  -4   1   5       1937.55       1960.40        23.95 o
  -3   1   5          4.29          8.66         0.62 o
  -2   1   5       4986.41       4820.56        50.94 o
  -1   1   5       3463.99       3706.43        36.07 o
   0   1   5      11575.81      11575.36        77.87 o
   1   1   5       1387.89       1522.27        11.81 o
   2   1   5       2843.73       2869.12        31.09 o
   3   1   5         61.53         66.89         2.37 o
   4   1   5         99.84        106.50         4.98 o
   5   1   5          9.47          7.27         3.14 o
   6   1   5         25.30         34.96         5.17 o
   7   1   5        801.23        850.78        47.79 o
   8   1   5          5.61          4.32         3.39 o
   9   1   5         16.52         13.87         7.21 o
 -11   2   5          2.21          2.61         3.69 o
 -10   2   5        103.69        105.51         6.04 o
  -9   2   5          6.04         11.26         2.17 o
  -8   2   5        181.84        178.41         7.21 o
  -7   2   5         17.89         18.37         1.86 o
  -6   2   5       1468.49       1489.19        19.25 o
  -5   2   5         11.88         11.94         1.09 o
  -4   2   5       2351.18       2506.14        22.46 o
  -3   2   5        554.67        580.84         7.19 o
  -2   2   5         63.54         69.04         1.34 o
  -1   2   5        585.55        537.40         7.05 o
   0   2   5        946.34        977.95         9.86 o
   1   2   5       3488.66       3693.28        27.91 o
   2   2   5       2183.85       2285.83        21.75 o
   3   2   5         39.58         26.06         1.76 o
   4   2   5        580.69        551.68         9.32 o
   5   2   5        700.57        683.59        13.33 o
   6   2   5         16.67         16.38         3.53 o
   7   2   5        170.15        163.82         8.97 o
   8   2   5         93.90        109.88        10.04 o
   9   2   5          5.85          5.39        10.54 o
 -11   3   5         51.30         46.61         6.86 o
 -10   3   5          0.41          1.00         1.62 o
  -9   3   5        445.39        433.14        10.47 o
  -8   3   5         18.84         20.58         2.31 o
  -7   3   5         30.19         26.80         2.14 o
  -6   3   5        579.12        607.92         9.59 o
  -5   3   5         54.44         58.21         2.49 o
  -4   3   5       1193.68       1227.07        23.30 o
  -3   3   5         45.31         37.22         1.52 o
  -2   3   5       5640.56       5891.57        48.66 o
  -1   3   5        768.12        937.34        10.97 o
   0   3   5        182.81        157.06         2.77 o
   1   3   5         36.99         35.65         1.37 o
   2   3   5         17.94         19.32         1.00 o
   3   3   5         22.14         25.88         1.77 o
   4   3   5         18.34         15.76         1.56 o
   5   3   5       1007.92       1010.14        37.66 o
   6   3   5         68.32         58.72         5.22 o
   7   3   5        215.83        191.66        11.55 o
   8   3   5         18.27         15.38         4.84 o
   9   3   5        174.31        212.85        14.69 o
 -11   4   5         21.66         19.10         4.61 o
 -10   4   5          5.28          3.29         1.85 o
  -9   4   5          3.45          3.04         1.54 o
  -8   4   5        364.14        345.52         8.10 o
  -7   4   5        235.12        239.49         6.97 o
  -6   4   5        971.26        986.20        13.24 o
  -5   4   5        267.84        228.24         4.80 o
  -4   4   5       1442.80       1421.06        15.44 o
  -3   4   5        996.51        950.41        12.25 o
  -2   4   5       4275.31       4495.31        35.64 o
  -1   4   5        873.49        874.71        10.97 o
   0   4   5          3.98          1.37         1.34 o
   1   4   5        114.92        147.52         2.77 o
   2   4   5        621.89        572.15         7.01 o
   3   4   5       1536.39       1563.68        24.07 o
   4   4   5        284.15        323.48         9.13 o
   5   4   5          9.87          6.72         2.28 o
   6   4   5        248.32        248.20        10.45 o
   7   4   5         48.66         47.75         5.11 o
   8   4   5        137.51        141.89         9.05 o
   9   4   5        114.31        137.86        11.93 o
 -11   5   5        114.92        114.39         7.04 o
 -10   5   5        138.24        136.22         5.78 o
  -9   5   5         14.81         11.76         2.81 o
  -8   5   5        102.20        101.24         4.55 o
  -7   5   5        915.50        946.53        13.86 o
  -6   5   5        270.26        271.27         7.04 o
  -5   5   5        399.08        430.83         6.03 o
  -4   5   5          0.73          0.78         0.62 o
  -3   5   5        618.45        721.79        10.80 o
  -2   5   5        518.79        584.60         6.81 o
  -1   5   5        212.33        222.66         3.65 o
   0   5   5         13.99          9.22         1.31 o
   1   5   5          0.22          0.77         0.92 o
   2   5   5         57.04         63.20         2.35 o
   3   5   5        431.18        433.98         8.06 o
   4   5   5          0.27         -0.41         1.86 o
   5   5   5         78.88         82.85         5.85 o
   6   5   5          7.42          4.63         2.40 o
   7   5   5         42.15         39.16         4.66 o
   8   5   5          9.25          9.08         3.03 o
   9   5   5         13.80         14.93         5.35 o
 -11   6   5          9.36          6.62         3.13 o
 -10   6   5         19.34         17.92         2.44 o
  -9   6   5         87.13         86.09         4.43 o
  -8   6   5         20.06         23.97         2.40 o
  -7   6   5        355.18        341.84         8.66 o
  -6   6   5        192.26        190.27         6.00 o
  -5   6   5       1603.75       1525.11        20.35 o
  -4   6   5        950.57        936.03        11.37 o
  -3   6   5         25.41          6.20         1.75 o
  -2   6   5        234.24        195.47         4.57 o
  -1   6   5         41.20         59.25         1.67 o
   0   6   5        551.80        559.84        10.24 o
   1   6   5          0.18         -0.84         1.46 o
   2   6   5        717.45        688.18        10.01 o
   3   6   5       1290.71       1254.18        18.61 o
   4   6   5         13.01         15.43         1.34 o
   5   6   5          5.05          4.99         2.22 o
   6   6   5         14.56         14.90         3.68 o
   7   6   5         57.54         57.60         6.27 o
   8   6   5          3.17          2.01         2.61 o
   9   6   5         13.27         44.28         7.68 o
 -11   7   5         26.82         30.38         4.91 o
 -10   7   5        385.83        374.90        11.05 o
  -9   7   5         74.00         62.20         4.28 o
  -8   7   5        289.62        280.98         8.76 o
  -7   7   5         32.63         29.70         2.65 o
  -6   7   5        186.54        180.71         5.97 o
  -5   7   5        229.09        218.64        10.83 o
  -4   7   5         75.94         80.17         2.83 o
  -3   7   5        178.58        159.50         4.83 o
  -2   7   5       1914.99       2021.57        20.78 o
  -1   7   5        144.08        159.97         4.36 o
   0   7   5       1417.78       1485.40        20.55 o
   1   7   5        373.02        389.27         9.62 o
   2   7   5          0.97          2.45         0.74 o
   3   7   5          0.57          0.45         1.19 o
   4   7   5         57.88         70.04         3.15 o
   5   7   5        103.85         98.26         5.70 o
   6   7   5        721.96        752.60        19.81 o
   7   7   5         35.86         41.59         4.97 o
   8   7   5        376.38        374.12        18.08 o
   9   7   5          5.00          1.25         4.38 o
 -11   8   5         78.65         69.04         7.52 o
 -10   8   5          4.46          5.40         2.94 o
  -9   8   5          2.22          2.42         2.02 o
  -8   8   5          1.53          1.11         1.77 o
  -7   8   5         75.68         69.89         4.01 o
  -6   8   5         42.58         37.12         2.82 o
  -5   8   5         58.19         49.59         3.04 o
  -4   8   5         37.58         35.84         2.22 o
  -3   8   5        550.20        571.38         8.67 o
  -2   8   5          5.23          5.87         0.86 o
  -1   8   5         34.11         36.30         1.37 o
   0   8   5         80.00         60.55         4.06 o
   1   8   5        153.50        140.72         5.49 o
   2   8   5         55.71         34.46         3.53 o
   3   8   5        217.84        226.36        10.30 o
   4   8   5        450.32        475.81         9.61 o
   5   8   5          0.24          0.50         2.01 o
   6   8   5        390.69        412.37        15.22 o
   7   8   5         15.84         17.17         5.25 o
   8   8   5        103.84        104.10         8.09 o
   9   8   5         30.83         44.95         7.30 o
 -11   9   5          7.25          2.27         5.27 o
 -10   9   5         10.67          9.20         2.31 o
  -9   9   5          4.25          5.30         2.04 o
  -8   9   5          5.53          3.85         1.98 o
  -7   9   5        201.36        187.02         6.67 o
  -6   9   5        198.19        193.00         7.26 o
  -5   9   5        318.95        306.10         7.71 o
  -4   9   5         58.26         68.26         3.81 o
  -3   9   5       1132.92       1089.61        20.63 o
  -2   9   5         56.56         59.53         2.98 o
  -1   9   5        899.38        866.26         8.54 o
   0   9   5         14.59         16.13         1.91 o
   1   9   5        459.10        418.78        10.17 o
   2   9   5        253.90        261.48         9.61 o
   3   9   5         12.74          7.09         1.99 o
   4   9   5         17.21         19.93         2.24 o
   5   9   5         25.61         21.06         2.70 o
   6   9   5         43.77         47.99         4.53 o
   7   9   5          6.20          3.63         2.24 o
   8   9   5        142.52        152.73         8.57 o
 -10  10   5         33.68         27.10         3.73 o
  -9  10   5          0.36          1.31         2.02 o
  -8  10   5        128.09        118.17         5.76 o
  -7  10   5          1.20          2.43         1.79 o
  -6  10   5        210.96        204.49         6.73 o
  -5  10   5        182.97        166.00         5.28 o
  -4  10   5          2.56          2.58         2.12 o
  -3  10   5        116.44        116.13         5.37 o
  -2  10   5          2.10          4.13         1.58 o
  -1  10   5         66.63         69.73         2.40 o
   0  10   5        284.78        268.41        12.01 o
   1  10   5        103.72        106.79         5.20 o
   2  10   5        581.98        620.49        16.01 o
   3  10   5        306.53        316.84         9.77 o
   4  10   5        562.52        584.26        11.77 o
   5  10   5          0.02          0.81         2.09 o
   6  10   5        464.94        488.49        16.30 o
   7  10   5         31.11         35.84         4.32 o
   8  10   5         19.73         21.50         3.77 o
 -10  11   5         31.67         22.94         3.53 o
  -9  11   5          0.92         -0.31         2.16 o
  -8  11   5          3.87          0.45         2.48 o
  -7  11   5        293.50        277.38         9.79 o
  -6  11   5          6.70          4.73         1.52 o
  -5  11   5         17.37         15.70         1.82 o
  -4  11   5        104.10         98.90         4.24 o
  -3  11   5        624.60        618.49        16.59 o
  -2  11   5        709.03        689.22        14.21 o
  -1  11   5       1594.53       1558.47        20.40 o
   0  11   5        249.94        238.56         5.83 o
   1  11   5        612.00        591.22        13.45 o
   2  11   5        183.06        183.17         8.55 o
   3  11   5        147.14        141.62         6.67 o
   4  11   5         52.15         51.79         4.46 o
   5  11   5         44.00         44.16         4.96 o
   6  11   5         50.00         47.13         5.40 o
   7  11   5          0.53         -0.65         2.87 o
   8  11   5         25.78         12.91         4.71 o
 -10  12   5          1.67         -2.91         2.91 o
  -9  12   5          1.34          0.55         2.44 o
  -8  12   5          0.29         -1.39         2.13 o
  -7  12   5         20.16         19.57         2.85 o
  -6  12   5          4.87          5.81         1.99 o
  -5  12   5        180.42        176.04         6.69 o
  -4  12   5         11.73         13.56         3.44 o
  -3  12   5          8.96          9.73         3.45 o
  -2  12   5        414.15        397.10        10.83 o
  -1  12   5          0.60          0.45         1.14 o
   0  12   5        226.80        213.02         7.31 o
   1  12   5        399.85        399.81        11.25 o
   2  12   5        766.75        773.94        19.40 o
   3  12   5         12.36         13.40         2.48 o
   4  12   5        857.63        865.92        18.86 o
   5  12   5         44.09         56.99         5.03 o
   6  12   5         43.15         37.86         4.95 o
   7  12   5          1.38          3.85         6.54 o
 -10  13   5         68.48         80.08        12.28 o
  -9  13   5         88.38         93.34         7.60 o
  -8  13   5        272.86        284.76        11.22 o
  -7  13   5          5.66          9.43         2.18 o
  -6  13   5         32.91         33.43         3.08 o
  -5  13   5        157.07        153.09         6.35 o
  -4  13   5         50.26         50.45         4.07 o
  -3  13   5        319.20        286.65        11.74 o
  -2  13   5         39.10         34.44         3.46 o
  -1  13   5        525.64        550.02        13.63 o
   0  13   5        258.67        255.94        10.30 o
   1  13   5        156.15        162.21         7.24 o
   2  13   5         58.40         53.63         5.24 o
   3  13   5          1.36          1.37         1.92 o
   4  13   5         87.69         94.71         6.14 o
   5  13   5        138.75        151.69         8.00 o
   6  13   5         34.37         42.68         5.32 o
   7  13   5          3.74          6.21         3.89 o
  -9  14   5          3.76          5.73         2.82 o
  -8  14   5        119.10        130.56         7.81 o
  -7  14   5         33.83         29.78         4.46 o
  -6  14   5        202.43        213.54         9.31 o
  -5  14   5        157.63        176.21        10.88 o
  -4  14   5        804.57        780.67        21.23 o
  -3  14   5        364.10        334.33        16.93 o
  -2  14   5         47.10         38.66         4.15 o
  -1  14   5         21.37         17.75         2.68 o
   0  14   5          5.12          0.09         2.45 o
   1  14   5          0.14          0.33         1.96 o
   2  14   5         36.53         40.50         5.98 o
   3  14   5         51.92         53.44         5.45 o
   4  14   5         18.53         15.67         3.07 o
   5  14   5          4.05          1.57         3.57 o
   6  14   5        230.00        240.17        16.15 o
  -8  15   5        136.65        146.50         9.30 o
  -7  15   5          2.90          1.09         4.15 o
  -6  15   5        127.60        112.00         7.38 o
  -5  15   5         41.74         45.44         4.56 o
  -4  15   5         64.78         77.67         6.74 o
  -3  15   5         20.77         18.06         3.86 o
  -2  15   5        104.20         95.87         5.89 o
  -1  15   5          4.11          6.88         2.91 o
   0  15   5          2.30          1.90         2.41 o
   1  15   5         27.02         29.25         3.56 o
   2  15   5         20.71         17.19         2.86 o
   3  15   5         24.15         21.03         3.17 o
   4  15   5        146.46        140.96         7.78 o
   5  15   5          1.29          1.86         3.46 o
   6  15   5        112.66        147.11        12.98 o
  -8  16   5         94.86         95.46         7.79 o
  -7  16   5          2.35          0.60         2.17 o
  -6  16   5        642.02        625.97        19.87 o
  -5  16   5          3.84          1.84         2.79 o
  -4  16   5        110.05        118.83         8.58 o
  -3  16   5        120.64        128.18         8.71 o
  -2  16   5         84.93         74.80         5.49 o
  -1  16   5         75.58         62.65         4.96 o
   0  16   5          1.05         -2.64         2.81 o
   1  16   5         95.83         91.96         6.35 o
   2  16   5        106.44         93.59         7.40 o
   3  16   5         22.12         19.91         3.23 o
   4  16   5         90.70         97.59         8.12 o
   5  16   5         55.50         60.87         7.10 o
  -7  17   5         61.83         85.30         7.70 o
  -6  17   5         19.40         20.58         3.71 o
  -5  17   5         25.80         26.88         6.57 o
  -4  17   5         40.03         45.50         5.68 o
  -3  17   5         70.67         80.66         7.24 o
  -2  17   5         92.38        107.71         8.22 o
  -1  17   5         36.13         33.42         4.02 o
   0  17   5         35.42         30.12         4.46 o
   1  17   5         15.64          8.84         2.76 o
   2  17   5         90.15         90.03         8.64 o
   3  17   5         14.57         15.69         3.62 o
   4  17   5          0.09         -0.86         3.85 o
   5  17   5         12.32         15.67         7.81 o
  -6  18   5         14.21         18.68         5.05 o
  -5  18   5         59.99         54.62         5.55 o
  -4  18   5        165.50        176.43        10.94 o
  -3  18   5         24.75         29.66         4.87 o
  -2  18   5         70.57         75.43         7.02 o
  -1  18   5         25.98         16.05         4.75 o
   0  18   5          0.01         -3.84         4.63 o
   1  18   5         17.76         18.95         3.48 o
   2  18   5         46.10         50.74         5.19 o
   3  18   5         87.56         90.12         6.98 o
   4  18   5        120.56        118.87        11.26 o
  -5  19   5         21.87         39.31         9.97 o
  -4  19   5        180.51        208.55        20.76 o
  -3  19   5         20.18         23.69         4.66 o
  -2  19   5        382.17        430.01        17.39 o
  -1  19   5          0.93          5.99         4.05 o
   0  19   5        155.30        166.65        25.43 o
   1  19   5          0.13         -1.62         2.46 o
   2  19   5         28.13         28.09         3.65 o
   3  19   5          0.78          1.83         6.16 o
  -4  20   5         54.72         50.72        10.91 o
  -3  20   5         25.50         31.13         9.26 o
  -2  20   5          5.17         -0.75         4.57 o
  -1  20   5          7.21         10.99         5.98 o
   0  20   5         15.55         11.50         4.41 o
   1  20   5         30.60         22.89         7.32 o
   2  20   5         14.60          8.59         5.68 o
 -10   0   6        713.69        689.66        35.37 o
  -8   0   6       1265.65       1231.11        28.12 o
  -6   0   6        201.53        162.99         5.22 o
  -4   0   6       1908.26       1966.92        25.19 o
  -2   0   6        222.68        239.83         6.17 o
   0   0   6        676.01        665.99         8.94 o
   2   0   6       1573.39       1727.70        23.37 o
   4   0   6        667.18        726.41        23.84 o
   6   0   6        264.86        256.88        13.32 o
   8   0   6        220.44        201.61        19.47 o
 -11   1   6         22.46         17.68         4.98 o
 -10   1   6          4.99          7.95         4.67 o
  -9   1   6         18.81         16.30         2.09 o
  -8   1   6          0.03          0.03         1.12 o
  -7   1   6         63.81         65.06         2.59 o
  -6   1   6        405.84        418.90         6.28 o
  -5   1   6        909.14        892.62         8.63 o
  -4   1   6       1343.56       1361.86        21.38 o
  -3   1   6       1435.08       1340.85        20.62 o
  -2   1   6        243.82        260.77         7.23 o
  -1   1   6       3066.18       3142.92        23.10 o
   0   1   6        958.81       1141.52         9.16 o
   1   1   6        314.69        318.12         3.77 o
   2   1   6        350.56        297.75         5.25 o
   3   1   6         60.20         76.14         3.57 o
   4   1   6        110.88        110.73         5.34 o
   5   1   6         27.12         24.75         3.03 o
   6   1   6        640.47        663.41        15.69 o
   7   1   6          3.12          8.30         3.27 o
   8   1   6          4.08          6.00         3.87 o
   9   1   6          1.06         -0.57         4.37 o
 -11   2   6          9.52          4.20         4.92 o
 -10   2   6        129.95        131.39        11.40 o
  -9   2   6          2.75          4.53         1.68 o
  -8   2   6        665.45        610.68        10.84 o
  -7   2   6         38.73         37.29         2.11 o
  -6   2   6       1376.62       1423.04        14.87 o
  -5   2   6         54.98         53.00         1.64 o
  -4   2   6         87.90        105.55         2.71 o
  -3   2   6        477.48        483.80         6.46 o
  -2   2   6        469.75        527.72         6.01 o
  -1   2   6        241.91        209.37         3.47 o
   0   2   6         26.78         31.26         1.34 o
   1   2   6        692.74        676.60         7.15 o
   2   2   6         64.50         84.51         3.07 o
   3   2   6         30.97         41.81         2.08 o
   4   2   6         18.65         14.15         2.44 o
   5   2   6         18.88         21.80         3.00 o
   6   2   6         22.71         25.32         3.88 o
   7   2   6        106.90        108.19         7.81 o
   8   2   6        257.78        284.30        16.30 o
   9   2   6        775.43        835.12        30.89 o
 -11   3   6          0.77         -0.35         3.12 o
 -10   3   6        170.02        162.70         7.83 o
  -9   3   6         61.31         64.16         3.62 o
  -8   3   6        143.97        138.45         4.93 o
  -7   3   6        210.44        217.98         5.04 o
  -6   3   6        251.45        249.63         4.89 o
  -5   3   6         25.25         20.33         1.33 o
  -4   3   6        433.26        407.80         6.71 o
  -3   3   6       1489.10       1478.59        15.43 o
  -2   3   6        566.71        566.59         5.70 o
  -1   3   6          1.11          1.93         0.66 o
   0   3   6         91.92        128.36         2.94 o
   1   3   6        953.85        965.55        10.06 o
   2   3   6       1031.25       1077.20        12.18 o
   3   3   6         15.85         14.35         1.57 o
   4   3   6       2676.35       2663.54        27.50 o
   5   3   6        160.95        152.02         7.92 o
   6   3   6        222.87        235.31        10.76 o
   7   3   6         76.89         62.69         5.84 o
   8   3   6         40.35         37.71         6.31 o
   9   3   6         94.76        103.40        10.57 o
 -11   4   6          0.88         -2.72         5.62 o
 -10   4   6         49.56         45.72         4.58 o
  -9   4   6          0.85          0.75         1.45 o
  -8   4   6         37.47         34.25         3.52 o
  -7   4   6          7.04          8.14         2.10 o
  -6   4   6         17.13         16.62         1.58 o
  -5   4   6         37.76         35.13         2.31 o
  -4   4   6         53.08         49.00         2.12 o
  -3   4   6         14.30         24.18         1.34 o
  -2   4   6        378.54        388.51         5.36 o
  -1   4   6        581.56        551.27         7.69 o
   0   4   6        106.64         76.52         3.18 o
   1   4   6        355.52        335.09         6.96 o
   2   4   6        527.32        519.39         7.17 o
   3   4   6         15.11         13.66         1.89 o
   4   4   6       1969.12       1956.55        24.07 o
   5   4   6         16.46         18.03         3.14 o
   6   4   6        100.39        105.65         7.11 o
   7   4   6         81.81         85.82         6.93 o
   8   4   6          0.34         -4.58         4.58 o
   9   4   6         58.95         27.73         6.22 o
 -11   5   6         69.75         89.79         7.47 o
 -10   5   6          5.59          6.06         3.66 o
  -9   5   6        163.82        162.73         5.88 o
  -8   5   6        191.95        181.12         5.81 o
  -7   5   6          0.65          0.29         1.39 o
  -6   5   6         58.76         54.34         3.38 o
  -5   5   6          8.28          7.83         0.84 o
  -4   5   6        110.23        112.88         3.95 o
  -3   5   6        784.46        803.36         9.88 o
  -2   5   6        289.27        285.93         6.12 o
  -1   5   6        702.29        723.68         7.08 o
   0   5   6          2.66          5.26         1.21 o
   1   5   6        355.89        320.30         6.76 o
   2   5   6         15.00         12.71         0.96 o
   3   5   6        162.22        166.46         5.44 o
   4   5   6          0.18          0.71         1.38 o
   5   5   6         82.04         82.65         7.71 o
   6   5   6        324.54        320.93        12.54 o
   7   5   6        401.01        394.24        17.86 o
   8   5   6        208.76        225.63        11.69 o
   9   5   6          1.66         14.35         8.45 o
 -11   6   6         53.29         43.08         5.27 o
 -10   6   6        189.38        178.86         8.70 o
  -9   6   6          0.09         -1.64         1.71 o
  -8   6   6        134.40        130.63         5.63 o
  -7   6   6         78.04         82.14         4.26 o
  -6   6   6         38.48         34.25         3.88 o
  -5   6   6         21.10         26.66         2.32 o
  -4   6   6        864.94        892.89        13.31 o
  -3   6   6        212.56        196.87         4.55 o
  -2   6   6       1273.46       1179.98        16.79 o
  -1   6   6        610.31        604.99        10.48 o
   0   6   6       2963.36       3073.60        35.48 o
   1   6   6          5.29          7.02         1.95 o
   2   6   6       4141.36       4011.64        45.80 o
   3   6   6       1439.57       1433.15        21.14 o
   4   6   6          6.16          3.95         1.94 o
   5   6   6        154.34        144.77         6.19 o
   6   6   6          4.71          3.08         2.55 o
   7   6   6          5.41          4.19         3.62 o
   8   6   6         54.27         53.13         9.88 o
   9   6   6         20.67         14.21         4.95 o
 -11   7   6        103.75        107.47         7.91 o
 -10   7   6         73.35         74.94         5.63 o
  -9   7   6          0.03          0.70         1.80 o
  -8   7   6          0.46          1.27         1.54 o
  -7   7   6          1.15          1.19         1.35 o
  -6   7   6         21.34         25.93         2.41 o
  -5   7   6         92.81         92.50         4.01 o
  -4   7   6         78.45         71.34         3.98 o
  -3   7   6        304.56        294.08         6.32 o
  -2   7   6        479.45        455.30         6.52 o
  -1   7   6          0.28         -0.34         1.11 o
   0   7   6        436.72        443.98         9.49 o
   1   7   6        687.87        695.36        14.32 o
   2   7   6        361.57        319.28        15.76 o
   3   7   6        992.21        920.50        13.64 o
   4   7   6          2.41          2.29         1.83 o
   5   7   6        535.25        536.37        13.91 o
   6   7   6         54.48         52.74         5.48 o
   7   7   6          0.46          1.34         3.33 o
   8   7   6          5.09          6.37         3.73 o
 -11   8   6         11.55         13.52         3.04 o
 -10   8   6          9.42          5.86         2.50 o
  -9   8   6        315.29        300.83        10.48 o
  -8   8   6         38.87         39.67         3.25 o
  -7   8   6        241.11        262.71         7.85 o
  -6   8   6         85.65         77.65         4.06 o
  -5   8   6        926.81       1014.60        20.37 o
  -4   8   6        114.87        104.56         4.42 o
  -3   8   6        181.30        172.84         5.51 o
  -2   8   6        395.94        420.66         6.42 o
  -1   8   6        241.01        221.71         5.21 o
   0   8   6       2260.20       2262.90        29.23 o
   1   8   6       1623.51       1585.91        25.43 o
   2   8   6        156.49        176.77         6.79 o
   3   8   6         39.70         29.15         3.00 o
   4   8   6        262.94        242.30         9.85 o
   5   8   6         22.06         26.12         3.31 o
   6   8   6         10.83          8.34         3.97 o
   7   8   6         10.80          7.74         2.85 o
   8   8   6        136.64        132.48         9.26 o
   9   8   6         35.42         27.17         7.27 o
 -11   9   6         27.51         20.28         4.89 o
 -10   9   6          1.12         -1.52         2.03 o
  -9   9   6         65.94         61.28         4.34 o
  -8   9   6        198.87        194.42         7.25 o
  -7   9   6         42.05         46.77         3.49 o
  -6   9   6        879.43        902.93        16.21 o
  -5   9   6         14.19         17.34         2.18 o
  -4   9   6        935.83        889.00        14.48 o
  -3   9   6         33.33         44.42         3.42 o
  -2   9   6        905.09        900.58        12.38 o
  -1   9   6        447.03        413.08         9.32 o
   0   9   6       1635.07       1618.55        20.56 o
   1   9   6         47.94         40.32         3.23 o
   2   9   6        220.15        225.64         8.51 o
   3   9   6          0.48         -0.70         1.57 o
   4   9   6          0.04         -1.87         2.04 o
   5   9   6         26.92         34.31         3.49 o
   6   9   6          2.00          2.92         2.21 o
   7   9   6          4.08          0.94         2.77 o
   8   9   6         35.87         25.18         3.91 o
 -11  10   6        117.78        105.97        15.85 o
 -10  10   6          7.13          6.01         2.93 o
  -9  10   6        357.21        367.69        10.77 o
  -8  10   6          0.84         -0.15         2.62 o
  -7  10   6        702.70        718.50        14.18 o
  -6  10   6          3.56          2.47         1.69 o
  -5  10   6        113.10        113.66         4.82 o
  -4  10   6         35.26         37.66         3.04 o
  -3  10   6          8.42          4.32         3.56 o
  -2  10   6         79.53         74.67         3.59 o
  -1  10   6        279.91        281.02         6.61 o
   0  10   6        719.40        729.88        12.35 o
   1  10   6        560.50        537.25        12.44 o
   2  10   6         11.72         12.53         2.40 o
   3  10   6         18.63         12.42         2.15 o
   4  10   6         14.82         19.67         2.94 o
   5  10   6        117.58        117.13         6.76 o
   6  10   6          8.68         15.27         3.33 o
   7  10   6         50.96         45.31         4.64 o
   8  10   6         17.87         21.05         4.45 o
 -10  11   6          5.56          1.31         3.45 o
  -9  11   6        114.30        112.25         6.91 o
  -8  11   6         56.82         66.05         5.15 o
  -7  11   6         16.44         16.17         2.74 o
  -6  11   6        299.02        304.82         7.93 o
  -5  11   6         32.54         27.24         2.58 o
  -4  11   6       1919.74       1933.49        32.95 o
  -3  11   6         93.86         96.68         6.54 o
  -2  11   6       3314.51       3285.08        36.13 o
  -1  11   6        336.81        342.37         7.05 o
   0  11   6        227.45        211.77         5.47 o
   1  11   6        225.11        211.08         7.83 o
   2  11   6         37.17         44.88         3.87 o
   3  11   6          2.14          1.54         1.89 o
   4  11   6         21.55         16.51         2.85 o
   5  11   6         98.36         92.21         8.28 o
   6  11   6         85.00         91.09         7.42 o
   7  11   6         12.25          8.74         3.24 o
 -10  12   6          0.02         -2.74         2.74 o
  -9  12   6         31.53         27.26         4.04 o
  -8  12   6         48.25         50.76         4.83 o
  -7  12   6         56.13         43.13         3.78 o
  -6  12   6         15.06          9.46         2.56 o
  -5  12   6         54.19         61.62         5.10 o
  -4  12   6         40.97         45.20         3.93 o
  -3  12   6         15.33          8.33         3.29 o
  -2  12   6        128.17        137.64         6.34 o
  -1  12   6         39.88         33.69         2.72 o
   0  12   6        107.63        112.21         4.82 o
   1  12   6         49.33         51.01         3.21 o
   2  12   6        129.38        133.66         6.64 o
   3  12   6        105.16         97.53         5.24 o
   4  12   6        119.28        118.92         6.82 o
   5  12   6          0.54          3.57         2.29 o
   6  12   6          3.67         -0.23         2.81 o
   7  12   6         13.51         13.02         3.57 o
  -9  13   6        142.48        134.17         8.02 o
  -8  13   6          4.23          7.96         2.94 o
  -7  13   6        127.50        127.67         6.38 o
  -6  13   6         18.85         17.19         2.71 o
  -5  13   6          6.16          2.73         1.80 o
  -4  13   6        128.88        127.81         8.15 o
  -3  13   6          6.67          5.82         3.27 o
  -2  13   6          1.76         -0.67         1.73 o
  -1  13   6         14.47         11.61         2.27 o
   0  13   6        291.53        291.94         9.71 o
   1  13   6         12.79         12.33         2.62 o
   2  13   6        245.50        226.79         8.97 o
   3  13   6        564.90        561.05        14.39 o
   4  13   6         11.38         14.48         2.69 o
   5  13   6        167.53        181.86         8.94 o
   6  13   6          4.29          4.22         4.26 o
  -9  14   6         53.63         48.59        10.86 o
  -8  14   6         18.91         21.94         3.45 o
  -7  14   6         37.60         36.34         4.35 o
  -6  14   6         37.61         30.78         4.01 o
  -5  14   6         11.97          5.80         2.73 o
  -4  14   6         38.61         45.42         5.43 o
  -3  14   6        254.25        263.11        11.92 o
  -2  14   6        246.27        259.05         9.40 o
  -1  14   6         41.79         46.50         6.52 o
   0  14   6        315.12        300.20        14.51 o
   1  14   6        168.94        180.96         8.06 o
   2  14   6         86.96         78.06         5.57 o
   3  14   6         47.15         51.34         4.39 o
   4  14   6          0.25          3.03         1.91 o
   5  14   6        109.74        116.14         6.45 o
   6  14   6          0.04         -3.92         3.92 o
  -8  15   6         47.18         65.20         6.56 o
  -7  15   6         46.79         44.18         5.46 o
  -6  15   6         28.97         25.67         3.74 o
  -5  15   6         26.75         30.39         4.16 o
  -4  15   6        341.15        386.28        15.19 o
  -3  15   6         21.98         23.80         4.18 o
  -2  15   6          8.19          7.87         3.00 o
  -1  15   6          6.07         10.64         3.31 o
   0  15   6         23.33         14.46         3.27 o
   1  15   6        145.25        137.37         7.34 o
   2  15   6        185.24        192.02         8.81 o
   3  15   6          5.27          0.43         2.08 o
   4  15   6        160.63        169.30        10.35 o
   5  15   6         30.08         28.14         4.40 o
  -8  16   6          2.62         -0.76         4.65 o
  -7  16   6          0.08          2.58         2.48 o
  -6  16   6        160.28        165.54        10.59 o
  -5  16   6        326.72        328.60        12.42 o
  -4  16   6         47.00         42.36         6.86 o
  -3  16   6          1.60          0.73         3.08 o
  -2  16   6         45.26         43.77         5.79 o
  -1  16   6        196.40        199.54        13.02 o
   0  16   6        139.01        142.14         8.74 o
   1  16   6        223.29        238.24         9.98 o
   2  16   6        213.15        237.19        10.08 o
   3  16   6        304.87        307.54        10.42 o
   4  16   6         14.12          5.05         3.63 o
   5  16   6          0.85          1.10         3.19 o
  -7  17   6         10.61         14.39         5.23 o
  -6  17   6          3.36          8.53         3.51 o
  -5  17   6         35.53         38.95         4.68 o
  -4  17   6          0.02         -1.74         3.06 o
  -3  17   6         55.06         65.65         6.88 o
  -2  17   6          0.56          0.03         2.46 o
  -1  17   6         65.13         61.92         9.08 o
   0  17   6         53.91         54.55         5.01 o
   1  17   6         13.41         11.74         4.45 o
   2  17   6         14.16          6.67         2.97 o
   3  17   6          9.06          6.85         2.82 o
   4  17   6         80.73         89.11         7.61 o
   5  17   6          0.06          1.98         4.29 o
  -6  18   6        655.68        656.42        33.15 o
  -5  18   6         70.68         68.13         8.26 o
  -4  18   6         21.11         24.40         4.64 o
  -3  18   6         20.92         19.94         4.20 o
  -2  18   6         16.96         11.28         4.09 o
  -1  18   6        104.80        128.93        11.34 o
   0  18   6         16.33          8.41         3.45 o
   1  18   6        119.08        133.62         7.95 o
   2  18   6          2.74          0.99         3.80 o
   3  18   6         23.75         20.73         3.89 o
   4  18   6         52.63         40.22        11.12 o
  -5  19   6         43.14         48.23        10.75 o
  -4  19   6         22.25         16.61         7.21 o
  -3  19   6         19.10         14.05         5.43 o
  -2  19   6          2.08          3.73         3.18 o
  -1  19   6        176.38        182.57        13.56 o
   0  19   6          2.59          6.50         3.22 o
   1  19   6         40.51         36.44         7.67 o
   2  19   6         46.66         66.92        12.10 o
   3  19   6          7.33          4.06         5.05 o
  -2  20   6          0.47         -6.96         6.96 o
  -1  20   6         32.46         37.88        10.05 o
 -11   0   7         20.42         20.71         7.65 o
  -9   0   7        329.44        330.39        22.70 o
  -7   0   7        151.19        155.85         5.46 o
  -5   0   7         68.71         69.43         2.59 o
  -3   0   7        489.68        606.27        11.66 o
  -1   0   7          3.54          5.52         1.15 o
   1   0   7        237.33        300.19         5.53 o
   3   0   7       2441.76       2454.31        49.17 o
   5   0   7        473.30        490.53        19.23 o
   7   0   7        196.42        183.31        17.86 o
   9   0   7         89.12         98.15        15.03 o
 -11   1   7          6.79          7.06         4.00 o
 -10   1   7         15.78          8.55         3.98 o
  -9   1   7        100.82         88.83         6.62 o
  -8   1   7         20.81         21.18         1.98 o
  -7   1   7         37.17         35.56         1.84 o
  -6   1   7         11.39         12.36         1.08 o
  -5   1   7         17.68         18.54         1.15 o
  -4   1   7         21.33         16.78         1.30 o
  -3   1   7         85.97         82.02         2.39 o
  -2   1   7        670.33        663.48         7.66 o
  -1   1   7         63.46         77.71         1.78 o
   0   1   7        822.48        865.84        10.33 o
   1   1   7         11.86         12.69         0.88 o
   2   1   7       1013.97       1018.30        11.50 o
   3   1   7          0.49          0.47         0.75 o
   4   1   7        516.09        521.13        12.53 o
   5   1   7        666.37        687.33        15.55 o
   6   1   7        925.06        892.14        19.86 o
   7   1   7        512.31        512.70        17.23 o
   8   1   7         57.39         58.81         7.71 o
   9   1   7         73.38         77.34         9.36 o
 -11   2   7        144.69        153.92        12.26 o
 -10   2   7         90.49         89.11         7.00 o
  -9   2   7        145.05        132.90         8.06 o
  -8   2   7        217.96        209.35         5.84 o
  -7   2   7        292.31        288.67         6.39 o
  -6   2   7        206.24        212.87         4.18 o
  -5   2   7        127.41        128.70         3.56 o
  -4   2   7       1271.28       1261.65        13.26 o
  -3   2   7        378.63        401.67         5.97 o
  -2   2   7       2066.75       2013.32        17.62 o
  -1   2   7          0.01          4.17         0.70 o
   0   2   7        199.74        178.64         3.86 o
   1   2   7        429.99        408.36         5.18 o
   2   2   7        105.15        110.96         2.81 o
   3   2   7         11.28          8.31         1.32 o
   4   2   7        121.99        126.01         5.97 o
   5   2   7        537.47        555.50        13.88 o
   6   2   7        640.27        670.76        20.94 o
   7   2   7        802.76        816.24        22.33 o
   8   2   7         70.83         79.68         9.17 o
   9   2   7         34.31         20.81         5.60 o
 -11   3   7         28.14         29.21         6.51 o
 -10   3   7         21.59         26.48         6.00 o
  -9   3   7         30.81         35.18         3.73 o
  -8   3   7         34.88         29.71         2.75 o
  -7   3   7        393.81        402.40         7.89 o
  -6   3   7          7.03          4.94         1.24 o
  -5   3   7        306.73        325.19         5.74 o
  -4   3   7        599.96        584.41        10.46 o
  -3   3   7         73.12         77.20         2.64 o
  -2   3   7        184.30        232.94         3.98 o
  -1   3   7         55.52         60.74         2.29 o
   0   3   7        760.21        696.14         9.68 o
   1   3   7        286.45        252.15         3.82 o
   2   3   7         33.22         28.23         1.47 o
   3   3   7        352.19        374.18         7.22 o
   4   3   7        478.88        454.62        11.78 o
   5   3   7        859.07        821.78        18.67 o
   6   3   7        256.21        264.66        12.44 o
   7   3   7         16.86         16.62         4.06 o
   8   3   7         11.96         16.81         4.05 o
 -11   4   7          0.05         -0.84         2.97 o
 -10   4   7         39.97         41.60         6.35 o
  -9   4   7         75.90         72.68         5.14 o
  -8   4   7         97.18         92.86         4.71 o
  -7   4   7        573.24        541.71        11.66 o
  -6   4   7          6.28          8.01         1.75 o
  -5   4   7        531.92        519.85         9.43 o
  -4   4   7        596.90        621.12         8.08 o
  -3   4   7        848.21        819.95         7.41 o
  -2   4   7       1877.70       1812.40        22.07 o
  -1   4   7        568.11        562.94         8.85 o
   0   4   7       1028.17        987.44        14.82 o
   1   4   7        722.34        727.03        13.80 o
   2   4   7        315.27        309.88         4.78 o
   3   4   7        872.27        884.13        12.65 o
   4   4   7         53.37         55.43         2.93 o
   5   4   7         90.16         94.47         6.76 o
   6   4   7          9.99          8.98         4.46 o
   7   4   7          0.75          3.56         3.24 o
   8   4   7        222.76        213.27        11.70 o
 -11   5   7          1.12         -2.83         3.01 o
 -10   5   7         28.42         27.07         4.36 o
  -9   5   7        103.12         98.61         6.04 o
  -8   5   7        526.53        525.97        11.56 o
  -7   5   7        173.30        172.24         5.97 o
  -6   5   7       1404.25       1397.60        27.28 o
  -5   5   7        848.52        826.57        13.48 o
  -4   5   7        260.11        253.22         5.07 o
  -3   5   7        255.27        308.50         4.69 o
  -2   5   7          4.67          7.23         0.80 o
  -1   5   7         73.54         54.95         1.85 o
   0   5   7        691.38        648.33        11.41 o
   1   5   7         22.88         27.89         2.10 o
   2   5   7        181.76        175.43         3.47 o
   3   5   7         13.53         11.49         1.65 o
   4   5   7        974.10        945.17        15.22 o
   5   5   7        115.14        125.70         7.60 o
   6   5   7          7.12         -1.29         2.86 o
   7   5   7          8.81          4.63         3.00 o
   8   5   7         25.22         15.96         5.89 o
 -11   6   7         19.55         21.98         4.01 o
 -10   6   7         13.73         11.23         3.14 o
  -9   6   7         50.82         46.27         4.31 o
  -8   6   7         43.26         48.42         3.58 o
  -7   6   7         75.73         70.99         3.97 o
  -6   6   7        972.56        906.54        15.86 o
  -5   6   7        899.97        838.98        15.27 o
  -4   6   7       1037.94       1064.51        17.69 o
  -3   6   7         69.67         62.97         2.98 o
  -2   6   7        108.29        108.50         2.40 o
  -1   6   7        955.35        923.82        11.47 o
   0   6   7        921.71        885.34        14.34 o
   1   6   7        651.97        687.33        13.43 o
   2   6   7       1434.87       1349.44        20.74 o
   3   6   7          8.93          4.81         1.53 o
   4   6   7         51.00         51.49         3.37 o
   5   6   7         29.59         27.10         3.25 o
   6   6   7          3.06          2.48         2.59 o
   7   6   7          1.93          1.24         2.43 o
   8   6   7         86.21         78.85         7.28 o
 -11   7   7          9.98          8.49         2.91 o
 -10   7   7          6.86          0.51         2.60 o
  -9   7   7          1.57         -0.16         1.91 o
  -8   7   7        256.11        252.24         8.03 o
  -7   7   7         45.19         40.07         3.11 o
  -6   7   7        544.97        519.66        18.33 o
  -5   7   7         95.08         93.84         4.18 o
  -4   7   7       1176.74       1097.47        16.57 o
  -3   7   7        228.77        227.44         5.80 o
  -2   7   7         61.71         56.78         2.08 o
  -1   7   7        217.57        219.03         5.10 o
   0   7   7       1104.28       1042.10        19.10 o
   1   7   7         11.57         15.49         2.67 o
   2   7   7       1159.36       1121.59        25.62 o
   3   7   7         11.87         13.56         2.02 o
   4   7   7         33.70         36.34         3.02 o
   5   7   7         53.74         45.85         4.33 o
   6   7   7          2.81         -3.45         3.45 o
   7   7   7          3.32          5.42         2.89 o
   8   7   7         30.42         34.16         5.52 o
 -11   8   7          1.92          5.63         4.45 o
 -10   8   7         59.37         69.83         5.62 o
  -9   8   7         87.81         75.59         5.48 o
  -8   8   7        187.65        201.08         7.78 o
  -7   8   7         59.41         56.18         3.68 o
  -6   8   7         72.40         73.97         4.01 o
  -5   8   7          7.06          3.64         1.37 o
  -4   8   7          5.62         10.31         2.24 o
  -3   8   7        856.89        801.24        14.54 o
  -2   8   7        298.28        276.41         5.36 o
  -1   8   7          1.01          0.87         0.97 o
   0   8   7        177.09        172.18         8.31 o
   1   8   7        650.63        599.78        12.50 o
   2   8   7         37.13         23.06         3.10 o
   3   8   7          0.13          2.04         1.66 o
   4   8   7        245.00        217.29         8.30 o
   5   8   7         15.12          3.51         2.31 o
   6   8   7        262.50        242.92        16.32 o
   7   8   7        120.06        116.89        12.05 o
   8   8   7         48.18         44.13         5.60 o
 -11   9   7          0.47          9.87         5.48 o
 -10   9   7          9.91          7.09         2.92 o
  -9   9   7         21.24         18.72         3.15 o
  -8   9   7          0.45         -0.72         1.64 o
  -7   9   7         10.02          7.73         1.84 o
  -6   9   7        113.59        109.85         4.97 o
  -5   9   7          2.40          2.35         2.09 o
  -4   9   7         18.71         12.29         1.94 o
  -3   9   7         96.38         85.78         4.82 o
  -2   9   7         12.11          7.03         1.25 o
  -1   9   7         27.55         28.11         2.05 o
   0   9   7        923.72        867.73        13.80 o
   1   9   7        482.59        493.48        11.56 o
   2   9   7         68.67         73.42         4.55 o
   3   9   7        157.46        162.28         6.16 o
   4   9   7          7.50          8.23         2.02 o
   5   9   7        183.82        147.91         7.66 o
   6   9   7         22.98         16.32         4.21 o
   7   9   7         20.84         19.75         3.45 o
   8   9   7         25.85         29.09         7.60 o
 -10  10   7        218.91        236.50        12.06 o
  -9  10   7         24.68         21.92         4.01 o
  -8  10   7        182.98        175.70         7.03 o
  -7  10   7         85.58         80.94         4.60 o
  -6  10   7          0.25         -0.87         1.32 o
  -5  10   7          0.66          0.95         1.61 o
  -4  10   7        148.53        124.88         7.16 o
  -3  10   7        115.69        105.35         7.40 o
  -2  10   7        906.15        906.39        15.35 o
  -1  10   7         19.24         17.47         2.22 o
   0  10   7        748.83        721.74        12.60 o
   1  10   7        157.36        163.68         6.66 o
   2  10   7        336.56        318.41         9.76 o
   3  10   7          3.82          5.29         1.92 o
   4  10   7        509.45        520.99        12.26 o
   5  10   7          7.38          6.79         2.69 o
   6  10   7        184.88        183.25        10.35 o
   7  10   7          0.19         -3.25         3.25 o
   8  10   7         19.80         18.95         6.51 o
 -10  11   7          0.18         -1.60         2.99 o
  -9  11   7          3.79          9.27         5.06 o
  -8  11   7          2.74          1.45         1.94 o
  -7  11   7         43.05         41.82         3.63 o
  -6  11   7        201.87        203.76         7.40 o
  -5  11   7         52.65         54.17         3.81 o
  -4  11   7          0.50          0.89         2.57 o
  -3  11   7          0.62         -0.88         2.89 o
  -2  11   7        138.42        153.70         5.45 o
  -1  11   7       1837.06       1796.12        25.04 o
   0  11   7        157.24        135.13         4.53 o
   1  11   7         74.37         74.58         4.71 o
   2  11   7        299.17        273.33        10.59 o
   3  11   7        120.30        110.93         5.51 o
   4  11   7        107.45        113.31         6.32 o
   5  11   7        325.66        344.56        14.56 o
   6  11   7         16.03         13.14         3.54 o
   7  11   7         16.56         19.02         4.14 o
 -10  12   7         41.48         34.64         6.48 o
  -9  12   7          0.22         -1.35         2.59 o
  -8  12   7        203.84        200.59         9.77 o
  -7  12   7          4.40          1.96         1.78 o
  -6  12   7        129.02        130.94         6.42 o
  -5  12   7          0.68         -1.72         2.50 o
  -4  12   7          7.30          6.88         3.13 o
  -3  12   7         27.84         37.68         4.77 o
  -2  12   7         22.18         30.91         2.83 o
  -1  12   7          0.92          0.80         1.12 o
   0  12   7          5.68          5.75         1.36 o
   1  12   7          7.05          6.37         1.64 o
   2  12   7          8.18          6.51         2.36 o
   3  12   7         78.87         81.78         4.87 o
   4  12   7        268.38        293.92        11.40 o
   5  12   7          8.83          9.30         3.56 o
   6  12   7        182.11        200.87        14.08 o
   7  12   7         48.71         71.97        11.50 o
  -9  13   7         41.99         35.17         5.41 o
  -8  13   7        325.04        329.29        10.81 o
  -7  13   7        101.56        101.53         5.81 o
  -6  13   7         77.38         76.75         4.93 o
  -5  13   7         18.52         23.17         2.75 o
  -4  13   7         28.45         34.07         4.54 o
  -3  13   7        690.16        732.92        20.28 o
  -2  13   7        151.80        159.99         9.10 o
  -1  13   7         36.39         28.11         3.70 o
   0  13   7         94.61         91.43         5.48 o
   1  13   7         81.99         93.63         5.76 o
   2  13   7        129.54        129.11         6.96 o
   3  13   7         48.03         55.13         4.22 o
   4  13   7          8.66          3.25         2.00 o
   5  13   7         19.94          7.65         3.17 o
   6  13   7          5.06          5.92         3.10 o
  -8  14   7          1.78          3.30         2.64 o
  -7  14   7         36.21         33.94         4.02 o
  -6  14   7         97.65         96.30         6.46 o
  -5  14   7         21.69         29.91         3.90 o
  -4  14   7        822.72        809.44        36.72 o
  -3  14   7        130.57        126.90         8.55 o
  -2  14   7        285.28        281.45        14.79 o
  -1  14   7        203.76        225.10        10.06 o
   0  14   7        343.26        340.27        10.99 o
   1  14   7          6.50          6.91         2.91 o
   2  14   7        236.84        258.13        10.04 o
   3  14   7         37.38         30.93         4.70 o
   4  14   7          0.10         -2.20         2.20 o
   5  14   7         11.76         11.73         4.30 o
   6  14   7          4.26          1.94         5.23 o
  -8  15   7        177.45        169.47        19.42 o
  -7  15   7        108.35        106.67         7.23 o
  -6  15   7        475.31        497.27        17.49 o
  -5  15   7        151.14        163.56        10.96 o
  -4  15   7        605.99        631.42        20.09 o
  -3  15   7          7.61         10.37         3.83 o
  -2  15   7          4.05          8.79         3.36 o
  -1  15   7         28.62         29.69         5.63 o
   0  15   7         85.35         76.41         5.42 o
   1  15   7         61.78         50.95         4.62 o
   2  15   7         29.50         31.03         4.10 o
   3  15   7         33.44         30.79         3.53 o
   4  15   7         85.54         95.97         5.93 o
   5  15   7          1.26          1.80         2.65 o
  -7  16   7         19.04         24.86         4.12 o
  -6  16   7        333.88        342.16        13.03 o
  -5  16   7        164.84        133.32         8.00 o
  -4  16   7         12.37          5.81         3.09 o
  -3  16   7         95.32        107.61         9.55 o
  -2  16   7        380.01        402.97        24.95 o
  -1  16   7         35.29         34.60         7.63 o
   0  16   7        252.18        272.85        15.77 o
   1  16   7        182.78        177.33         8.68 o
   2  16   7         94.98         89.74         6.38 o
   3  16   7          3.97          8.27         3.36 o
   4  16   7          3.35          2.34         2.62 o
  -7  17   7          3.10         14.80         6.77 o
  -6  17   7          1.75          7.08         4.56 o
  -5  17   7         69.56         71.39         6.16 o
  -4  17   7         13.38         10.17         4.76 o
  -3  17   7          0.01         -2.04         3.26 o
  -2  17   7         91.63        112.20        10.48 o
  -1  17   7         10.02         11.76         3.55 o
   0  17   7         13.29         12.46         3.49 o
   1  17   7         93.98         93.55         7.73 o
   2  17   7          0.08          0.38         2.93 o
   3  17   7         20.94         25.40         3.46 o
   4  17   7          0.98          4.07         3.48 o
  -5  18   7         17.52          6.79         4.73 o
  -4  18   7        239.28        257.08        13.61 o
  -3  18   7          7.57          8.64         3.13 o
  -2  18   7         33.33         42.12         7.23 o
  -1  18   7         32.92         23.63         4.05 o
   0  18   7          0.90          2.86         2.77 o
   1  18   7         25.15         18.51         3.74 o
   2  18   7          1.90         -3.21         3.21 o
   3  18   7         71.16         39.64        11.31 o
  -3  19   7         42.63         55.03        12.17 o
  -2  19   7         27.73         28.14         9.08 o
  -1  19   7         12.08         13.54         7.44 o
   0  19   7        131.50        167.86        13.36 o
   1  19   7          5.82          9.63         5.55 o
 -10   0   8        160.47        164.74        17.18 o
  -8   0   8        339.44        334.56        15.07 o
  -6   0   8       1542.26       1537.37        22.04 o
  -4   0   8          7.24          6.38         2.34 o
  -2   0   8       1074.77       1065.37        18.74 o
   0   0   8         44.04         31.68         2.14 o
   2   0   8          0.11          0.95         0.77 o
   4   0   8         90.89         87.64        11.27 o
   6   0   8        511.07        551.76        21.17 o
   8   0   8        197.66        198.40        20.13 o
 -11   1   8         19.11         25.71         5.54 o
 -10   1   8        417.05        419.98        19.56 o
  -9   1   8         47.67         49.24         6.31 o
  -8   1   8        121.91        121.03         7.43 o
  -7   1   8          0.03          0.54         1.45 o
  -6   1   8        129.05        124.13         3.99 o
  -5   1   8       1052.01       1076.23        22.55 o
  -4   1   8        745.20        749.90        11.63 o
  -3   1   8       3036.32       3012.46        28.92 o
  -2   1   8        566.03        519.67         8.71 o
  -1   1   8       2245.50       2256.18        17.86 o
   0   1   8        304.44        266.69         4.48 o
   1   1   8        789.03        807.66         8.98 o
   2   1   8        575.07        581.02         8.20 o
   3   1   8        157.79        167.16         5.84 o
   4   1   8        713.49        706.84        17.40 o
   5   1   8         44.22         53.52         4.48 o
   6   1   8        213.02        240.78         9.69 o
   7   1   8          2.15         -1.96         2.89 o
   8   1   8         66.99         57.73         8.04 o
 -11   2   8         15.35         13.93         4.86 o
 -10   2   8         29.94         29.71         4.53 o
  -9   2   8          0.03         -0.24         2.69 o
  -8   2   8        324.66        318.66        12.22 o
  -7   2   8          0.83          0.58         1.52 o
  -6   2   8         65.40         67.49         3.07 o
  -5   2   8         26.57         24.24         1.54 o
  -4   2   8       1722.47       1758.57        18.48 o
  -3   2   8         41.35         38.59         1.86 o
  -2   2   8        596.99        578.46         6.18 o
  -1   2   8        151.63        139.26         3.49 o
   0   2   8        400.31        390.62         6.44 o
   1   2   8         88.75         81.57         2.41 o
   2   2   8        409.01        421.03         7.57 o
   3   2   8        111.77         98.76         4.09 o
   4   2   8        554.52        572.67        13.73 o
   5   2   8          1.90         -1.37         2.22 o
   6   2   8         19.09         19.92         3.56 o
   7   2   8          3.04          5.31         3.53 o
   8   2   8          7.89          1.16         3.77 o
 -11   3   8          1.30          1.98         3.11 o
 -10   3   8        172.41        179.79        10.08 o
  -9   3   8         28.14         18.88         5.01 o
  -8   3   8        759.32        749.44        17.97 o
  -7   3   8        599.57        591.64        13.46 o
  -6   3   8        303.78        302.06         7.22 o
  -5   3   8         19.64         22.32         1.77 o
  -4   3   8          3.05          3.24         0.68 o
  -3   3   8         23.79         19.22         1.42 o
  -2   3   8          2.39          3.10         0.74 o
  -1   3   8        318.42        305.16         7.07 o
   0   3   8        534.81        509.00         7.54 o
   1   3   8        113.40        117.08         3.28 o
   2   3   8          3.31          2.34         1.05 o
   3   3   8         52.19         61.36         2.90 o
   4   3   8         27.42         23.56         3.01 o
   5   3   8          3.24          2.48         2.11 o
   6   3   8         82.86         87.14         7.00 o
   7   3   8         68.08         69.95         6.63 o
   8   3   8        189.38        188.88        11.24 o
 -11   4   8        111.11        126.14         8.90 o
 -10   4   8          2.54          2.86         2.90 o
  -9   4   8         97.20        102.90        10.15 o
  -8   4   8        161.13        157.71         7.13 o
  -7   4   8         23.09         35.15         3.15 o
  -6   4   8         17.15         12.43         1.74 o
  -5   4   8        582.73        588.09        17.81 o
  -4   4   8         81.95         66.66         4.07 o
  -3   4   8          3.45          3.07         0.44 o
  -2   4   8          2.13          2.80         0.94 o
  -1   4   8        111.67        117.36         3.38 o
   0   4   8        269.89        250.29         5.07 o
   1   4   8        682.69        643.32         9.96 o
   2   4   8        441.94        438.41         8.21 o
   3   4   8         18.84         17.39         1.76 o
   4   4   8        113.19        116.80         5.46 o
   5   4   8        118.08        116.12         9.94 o
   6   4   8          8.10          0.59         2.97 o
   7   4   8         28.03         36.40         4.95 o
   8   4   8         15.75         12.36         3.66 o
 -11   5   8         50.89         60.34         6.23 o
 -10   5   8         75.34         75.90         6.70 o
  -9   5   8         45.66         46.41         4.18 o
  -8   5   8          2.44          4.70         2.64 o
  -7   5   8         63.22         48.95         3.22 o
  -6   5   8         30.47         34.69         2.62 o
  -5   5   8        140.82        125.82         4.24 o
  -4   5   8         12.38         12.41         1.12 o
  -3   5   8         16.80         14.68         1.02 o
  -2   5   8          0.62          1.47         0.59 o
  -1   5   8         22.17         26.69         1.56 o
   0   5   8          9.56         14.43         1.84 o
   1   5   8          0.10          1.22         1.26 o
   2   5   8         15.96         14.40         2.47 o
   3   5   8        190.54        185.85         5.50 o
   4   5   8        107.95         93.28         5.52 o
   5   5   8         53.11         58.71         5.59 o
   6   5   8         86.20         89.68         7.20 o
   7   5   8         66.15         67.51         6.56 o
   8   5   8         14.83         19.62         5.28 o
 -11   6   8          0.13         -1.36         3.05 o
 -10   6   8         57.51         52.16         6.42 o
  -9   6   8          2.25         -2.33         2.33 o
  -8   6   8          9.01         10.28         2.63 o
  -7   6   8          3.63          1.90         1.39 o
  -6   6   8        692.87        614.63        11.67 o
  -5   6   8        564.76        529.17        10.25 o
  -4   6   8       1532.56       1534.10        22.01 o
  -3   6   8         19.57         16.09         1.32 o
  -2   6   8         62.85         63.62         1.96 o
  -1   6   8          3.37          3.47         1.11 o
   0   6   8         24.52         23.40         2.28 o
   1   6   8        325.07        319.57         8.36 o
   2   6   8       2110.26       2041.33        34.43 o
   3   6   8        267.75        254.78         7.30 o
   4   6   8        617.07        608.10        14.80 o
   5   6   8          0.46         -2.59         2.59 o
   6   6   8         67.36         78.86         6.84 o
   7   6   8          9.75         -3.42         3.42 o
   8   6   8         40.84         40.32         5.77 o
 -11   7   8          8.05          9.04         7.78 o
 -10   7   8          1.48         -0.03         3.43 o
  -9   7   8        356.01        370.55        12.11 o
  -8   7   8         63.63         63.14         4.82 o
  -7   7   8        363.98        333.17         8.85 o
  -6   7   8        186.43        181.84         8.66 o
  -5   7   8         60.30         44.66         3.20 o
  -4   7   8        109.82        124.45         4.57 o
  -3   7   8         21.21         18.34         2.21 o
  -2   7   8         13.67         10.12         1.22 o
  -1   7   8         47.25         47.17         2.46 o
   0   7   8         96.24        100.64         4.57 o
   1   7   8          5.97          6.10         2.22 o
   2   7   8        117.13        102.16         5.11 o
   3   7   8         61.28         62.46         4.21 o
   4   7   8         90.00         93.02         5.76 o
   5   7   8         71.09         74.83         5.45 o
   6   7   8          8.72         -2.87         5.24 o
   7   7   8         98.54        116.05         8.73 o
   8   7   8         48.22         47.68         9.53 o
 -11   8   8         58.06         57.23         7.31 o
 -10   8   8          0.18          0.43         2.47 o
  -9   8   8         67.39         67.57         6.90 o
  -8   8   8          3.99          6.31         3.71 o
  -7   8   8        121.77        135.28         5.70 o
  -6   8   8        134.30        134.32         5.38 o
  -5   8   8          6.38         -1.05         1.41 o
  -4   8   8        182.16        149.11         6.60 o
  -3   8   8        463.71        439.88         9.73 o
  -2   8   8         34.95         33.60         2.06 o
  -1   8   8        170.08        165.52         4.70 o
   0   8   8        285.16        260.56         7.70 o
   1   8   8         11.30         10.18         2.05 o
   2   8   8        163.15        157.09         6.52 o
   3   8   8          5.51          7.28         1.96 o
   4   8   8         86.26         74.38         5.26 o
   5   8   8         68.42         83.90         5.89 o
   6   8   8         96.71         94.18         7.68 o
   7   8   8         32.99         29.97         4.84 o
   8   8   8         17.12         27.09         8.40 o
 -10   9   8         31.23         37.29         4.89 o
  -9   9   8          0.41          1.83         2.32 o
  -8   9   8          3.98          4.31         2.33 o
  -7   9   8        106.52        104.48         5.19 o
  -6   9   8         61.23         49.56         3.23 o
  -5   9   8         98.15         86.12         4.00 o
  -4   9   8       1057.90       1016.92        19.26 o
  -3   9   8        807.33        710.14        13.03 o
  -2   9   8       1994.04       2046.69        33.31 o
  -1   9   8         11.93          9.35         1.38 o
   0   9   8       1261.03       1219.71        17.65 o
   1   9   8          0.47          0.82         1.80 o
   2   9   8       1060.85       1001.31        18.58 o
   3   9   8        241.70        233.31         7.61 o
   4   9   8         13.20         10.93         3.14 o
   5   9   8         85.62         97.88         6.98 o
   6   9   8          3.38          7.48         2.99 o
   7   9   8         47.47         53.75         6.32 o
 -10  10   8          0.01          4.38         3.41 o
  -9  10   8         45.58         52.73         8.22 o
  -8  10   8         21.72         21.23         3.26 o
  -7  10   8        247.37        260.06         7.71 o
  -6  10   8         12.96         11.60         1.71 o
  -5  10   8        277.03        267.60         7.76 o
  -4  10   8         12.39          9.41         3.67 o
  -3  10   8         41.87         50.31         4.09 o
  -2  10   8         14.65         17.21         1.73 o
  -1  10   8         94.81        104.78         4.02 o
   0  10   8         70.47         59.59         3.52 o
   1  10   8         12.77         10.03         2.28 o
   2  10   8         33.33         22.98         4.14 o
   3  10   8        383.25        396.35        10.43 o
   4  10   8         17.24         20.64         2.77 o
   5  10   8          9.67          5.63         2.68 o
   6  10   8         25.69         28.16         4.71 o
   7  10   8        171.02        178.66        11.05 o
 -10  11   8         11.41         20.98         6.86 o
  -9  11   8          0.59          0.94         2.82 o
  -8  11   8         25.42         23.66         3.58 o
  -7  11   8         25.74         37.76         3.56 o
  -6  11   8         18.20         13.10         2.26 o
  -5  11   8         33.11         31.83         3.11 o
  -4  11   8        579.92        564.14        17.06 o
  -3  11   8          9.37          2.49         2.26 o
  -2  11   8       3244.46       3060.21        38.97 o
  -1  11   8        171.99        152.84         4.89 o
   0  11   8       1052.72       1034.22        14.87 o
   1  11   8         22.04         22.83         4.56 o
   2  11   8        346.62        370.81        14.60 o
   3  11   8        135.55        111.16         5.60 o
   4  11   8        515.44        527.04        14.65 o
   5  11   8          4.07          9.21         4.48 o
   6  11   8         15.44         15.46         3.88 o
   7  11   8         28.03         33.83         8.54 o
 -10  12   8          1.06         -7.23         7.23 o
  -9  12   8         53.23         54.72         5.51 o
  -8  12   8         11.15          8.13         2.93 o
  -7  12   8          0.04          1.57         2.06 o
  -6  12   8         17.40         16.68         2.67 o
  -5  12   8        112.87        121.88         6.78 o
  -4  12   8          5.68          3.83         2.83 o
  -3  12   8        123.99        105.88         8.68 o
  -2  12   8          4.96          6.27         2.40 o
  -1  12   8         95.57         93.92         3.92 o
   0  12   8         19.94         14.43         1.81 o
   1  12   8         52.81         54.25         4.41 o
   2  12   8          9.10          4.82         2.14 o
   3  12   8         19.60         20.58         2.70 o
   4  12   8         42.03         46.25         3.95 o
   5  12   8         72.52         73.63         6.01 o
   6  12   8          0.08         -1.15         2.76 o
   7  12   8          0.51         16.44         6.83 o
  -9  13   8         14.86         22.93         8.02 o
  -8  13   8         17.65         22.92         3.95 o
  -7  13   8         30.82         27.72         3.16 o
  -6  13   8        109.71        113.31         5.97 o
  -5  13   8         24.97         23.44         4.05 o
  -4  13   8        285.21        271.87        12.33 o
  -3  13   8         99.06        101.34         8.06 o
  -2  13   8         52.33         50.26         8.70 o
  -1  13   8          8.37          2.03         2.57 o
   0  13   8        250.72        232.99         8.81 o
   1  13   8          1.51          0.38         2.08 o
   2  13   8         53.88         41.43         4.15 o
   3  13   8         50.33         52.58         5.00 o
   4  13   8         10.46          9.62         2.57 o
   5  13   8        147.91        124.92         7.84 o
   6  13   8        118.97        124.39        11.23 o
  -8  14   8         10.54         12.65         3.66 o
  -7  14   8         18.65         13.82         3.58 o
  -6  14   8        195.59        217.17        11.55 o
  -5  14   8        133.73        148.34         8.01 o
  -4  14   8        281.66        299.32        13.40 o
  -3  14   8         29.68         35.42         5.13 o
  -2  14   8         36.79         37.79         5.96 o
  -1  14   8          7.25          7.74         2.89 o
   0  14   8        163.65        142.01         8.46 o
   1  14   8        256.51        252.95         9.80 o
   2  14   8         22.72         15.70         3.19 o
   3  14   8         95.10         97.86         5.79 o
   4  14   8         38.85         25.76         3.32 o
   5  14   8          0.47          1.44         2.87 o
  -7  15   8         16.97         19.55         4.80 o
  -6  15   8         49.49         57.25         5.33 o
  -5  15   8        126.19        130.11         7.89 o
  -4  15   8         13.44         18.54         4.34 o
  -3  15   8         50.35         57.62         6.20 o
  -2  15   8         15.18         11.58         3.58 o
  -1  15   8          0.01          0.11         2.60 o
   0  15   8         93.00         92.47         7.16 o
   1  15   8          2.63          6.07         2.55 o
   2  15   8        121.94        124.46         7.33 o
   3  15   8          0.50         -0.33         2.17 o
   4  15   8          0.17         -0.77         2.36 o
   5  15   8         16.66          9.29         7.51 o
  -6  16   8         19.60         15.95         3.54 o
  -5  16   8          8.85          8.42         6.36 o
  -4  16   8          0.02         -3.34         3.34 o
  -3  16   8         53.40         51.13         8.04 o
  -2  16   8          3.29          0.42         3.46 o
  -1  16   8         34.56         30.75         4.67 o
   0  16   8         54.48         53.73         5.78 o
   1  16   8        134.32        154.98         9.77 o
   2  16   8        203.90        194.46        12.36 o
   3  16   8        107.14        105.12         6.93 o
   4  16   8         19.22         10.89         3.15 o
  -6  17   8          8.23         15.27         6.01 o
  -5  17   8          5.91          0.53         2.64 o
  -4  17   8          1.87          2.39         3.01 o
  -3  17   8         93.37         94.12        10.32 o
  -2  17   8          9.31         10.43         8.24 o
  -1  17   8          0.61         -3.39         4.14 o
   0  17   8         25.99         10.47         3.51 o
   1  17   8          8.57         15.28         3.89 o
   2  17   8          1.10          2.79         3.33 o
   3  17   8          0.37          1.22         2.23 o
  -5  18   8         25.66         23.65         7.37 o
  -4  18   8         74.48         94.78        14.73 o
  -3  18   8          1.47         -0.17         5.60 o
  -2  18   8         26.24         28.91         4.80 o
  -1  18   8         33.48         21.79         5.28 o
   0  18   8         70.42         86.95         8.60 o
   1  18   8          1.46         -4.20         4.20 o
   2  18   8         70.21         84.47        13.28 o
  -1  19   8        296.87        340.49        25.68 o
   0  19   8          1.48         -2.07         4.79 o
 -11   0   9         22.65         20.22         7.34 o
  -9   0   9        306.05        311.04        22.70 o
  -7   0   9        381.82        360.48        19.70 o
  -5   0   9         86.12         94.04         7.23 o
  -3   0   9         36.15         30.86         3.34 o
  -1   0   9          8.27         12.63         1.22 o
   1   0   9         13.66          8.20         1.41 o
   3   0   9        192.76        211.77        11.07 o
   5   0   9        146.83        148.66        12.62 o
   7   0   9         11.85         12.30         5.13 o
 -11   1   9        169.17        183.57        21.23 o
 -10   1   9         43.66         47.78         7.98 o
  -9   1   9        313.22        314.45        13.70 o
  -8   1   9          0.62          1.12         3.52 o
  -7   1   9         42.92         46.00         5.06 o
  -6   1   9        294.41        281.65         7.39 o
  -5   1   9        162.34        159.25         6.96 o
  -4   1   9        570.80        571.97        11.39 o
  -3   1   9       1106.70       1054.97        18.70 o
  -2   1   9         29.84         34.69         1.62 o
  -1   1   9         33.23         31.70         1.42 o
   0   1   9         19.17         24.55         1.49 o
   1   1   9        622.14        574.41         8.29 o
   2   1   9         22.41         17.30         2.36 o
   3   1   9        166.15        149.55         5.72 o
   4   1   9        550.55        527.43        17.01 o
   5   1   9          5.80          3.11         2.37 o
   6   1   9        125.49        123.83         7.54 o
   7   1   9          0.97          2.63         3.19 o
   8   1   9         49.55         49.12         7.77 o
 -11   2   9        296.13        332.34        18.20 o
 -10   2   9          2.18          8.43         4.53 o
  -9   2   9        186.38        198.38        13.86 o
  -8   2   9        150.45        145.78         8.48 o
  -7   2   9          3.06          1.38         3.46 o
  -6   2   9       2237.15       2273.18        31.11 o
  -5   2   9        958.15        936.83        14.90 o
  -4   2   9         31.07         33.23         2.57 o
  -3   2   9        150.50        136.47         3.73 o
  -2   2   9        233.83        224.47         3.78 o
  -1   2   9         67.33         66.59         2.78 o
   0   2   9       1041.19       1032.69        12.97 o
   1   2   9        175.06        155.23         3.96 o
   2   2   9        730.80        718.97        10.89 o
   3   2   9        502.26        509.09        11.05 o
   4   2   9        124.79        130.37         6.55 o
   5   2   9          4.26          0.32         2.85 o
   6   2   9         26.56         23.33         3.39 o
   7   2   9          8.56          5.18         3.61 o
   8   2   9         83.23         83.11         9.58 o
 -11   3   9         16.72         21.67         4.20 o
 -10   3   9         16.71         23.21         4.31 o
  -9   3   9        195.63        175.42        13.97 o
  -8   3   9        436.15        464.36        15.26 o
  -7   3   9        173.40        179.40         7.95 o
  -6   3   9        391.63        417.19        12.97 o
  -5   3   9        368.91        396.86        10.14 o
  -4   3   9          0.02         -0.45         0.46 o
  -3   3   9         37.69         32.55         1.85 o
  -2   3   9       1423.18       1342.26        11.94 o
  -1   3   9        260.72        237.03         5.40 o
   0   3   9        281.39        280.87         5.59 o
   1   3   9         66.21         65.60         2.57 o
   2   3   9        171.37        139.04         5.08 o
   3   3   9        179.95        178.38         6.39 o
   4   3   9         13.00          3.18         1.80 o
   5   3   9         30.53         28.94         3.34 o
   6   3   9        151.76        148.50         9.59 o
   7   3   9         11.00         17.94         4.03 o
   8   3   9         26.54         35.36         5.39 o
 -11   4   9         21.38         24.49         4.45 o
 -10   4   9        134.36        132.95         8.95 o
  -9   4   9         63.04         63.40         6.02 o
  -8   4   9        483.28        490.62        20.85 o
  -7   4   9       1755.14       1701.22        26.80 o
  -6   4   9        208.11        225.72         7.89 o
  -5   4   9          2.00         -0.23         1.15 o
  -4   4   9         10.50          8.46         1.05 o
  -3   4   9        169.48        162.01         5.10 o
  -2   4   9       1963.16       1911.64        18.46 o
  -1   4   9       3913.78       3760.01        37.26 o
   0   4   9          4.19          3.17         0.82 o
   1   4   9        366.25        373.21         8.15 o
   2   4   9        579.45        574.19        13.82 o
   3   4   9        190.91        187.66         6.64 o
   4   4   9        143.62        139.48         6.26 o
   5   4   9         75.49         68.84         6.04 o
   6   4   9          0.20         -0.38         3.16 o
   7   4   9          3.82          1.03         2.97 o
 -11   5   9         22.24         24.92         5.17 o
 -10   5   9         52.35         50.78         5.66 o
  -9   5   9         82.98         77.79         6.59 o
  -8   5   9         49.75         48.61         4.25 o
  -7   5   9          4.52          9.93         2.48 o
  -6   5   9        312.91        308.22         9.56 o
  -5   5   9          9.40         14.92         1.85 o
  -4   5   9        726.35        728.19         8.82 o
  -3   5   9        681.25        664.45         9.41 o
  -2   5   9        895.51        893.90        10.85 o
  -1   5   9         70.42         65.31         2.31 o
   0   5   9        199.76        186.03         6.11 o
   1   5   9         40.68         59.67         4.72 o
   2   5   9         98.36         96.61         3.94 o
   3   5   9         54.45         59.07         3.91 o
   4   5   9         70.36         81.34         5.39 o
   5   5   9         60.18         67.08         8.27 o
   6   5   9        222.78        248.47        13.75 o
   7   5   9         26.60         27.92         4.62 o
 -11   6   9          1.28          1.97         3.70 o
 -10   6   9         53.93         65.59         6.31 o
  -9   6   9         50.72         47.49         5.25 o
  -8   6   9        383.98        376.57        11.63 o
  -7   6   9        250.30        240.76         8.89 o
  -6   6   9         43.05         39.77         3.68 o
  -5   6   9        461.27        408.75        10.37 o
  -4   6   9         96.21         96.89         4.17 o
  -3   6   9        537.14        521.37         8.21 o
  -2   6   9        253.27        227.88         5.03 o
  -1   6   9          7.45          7.19         1.26 o
   0   6   9       3137.36       3058.53        37.11 o
   1   6   9       2142.58       2198.71        29.40 o
   2   6   9        253.08        232.60         6.36 o
   3   6   9         62.63         70.79         3.98 o
   4   6   9        123.83        122.71         6.73 o
   5   6   9         28.01         31.21         4.62 o
   6   6   9         27.18         26.34         5.49 o
   7   6   9          0.11         -2.45         2.45 o
 -11   7   9          5.78         -0.12         4.50 o
 -10   7   9        421.05        405.86        15.72 o
  -9   7   9         14.33         12.65         3.57 o
  -8   7   9        106.68        113.05         6.46 o
  -7   7   9        102.46         91.59         5.93 o
  -6   7   9        131.30        122.36         6.67 o
  -5   7   9        487.29        450.22         9.14 o
  -4   7   9        575.78        543.22        11.39 o
  -3   7   9        340.18        295.67         7.15 o
  -2   7   9        706.77        697.97         9.92 o
  -1   7   9          1.66          0.40         0.93 o
   0   7   9        130.73        134.13         5.44 o
   1   7   9         23.35         32.32         3.52 o
   2   7   9         86.69         85.69         4.89 o
   3   7   9          5.15          2.82         1.75 o
   4   7   9         70.65         63.69         4.88 o
   5   7   9          0.81         -2.23         2.49 o
   6   7   9        145.17        167.84        10.25 o
   7   7   9          0.22         -1.46         3.94 o
 -11   8   9         22.54         22.59         7.34 o
 -10   8   9        200.67        211.57        11.20 o
  -9   8   9         16.19         20.25         3.68 o
  -8   8   9        241.97        275.65        10.22 o
  -7   8   9         31.38         31.03         3.55 o
  -6   8   9        171.30        174.16        10.49 o
  -5   8   9        301.86        274.83         7.17 o
  -4   8   9        193.31        159.34         6.90 o
  -3   8   9          2.55          3.46         2.31 o
  -2   8   9          1.21          2.78         1.39 o
  -1   8   9        165.95        174.30         5.02 o
   0   8   9         12.24         10.27         4.50 o
   1   8   9         40.61         37.48         3.24 o
   2   8   9        357.57        336.32        10.01 o
   3   8   9        349.98        337.54        10.26 o
   4   8   9         49.61         41.34         4.09 o
   5   8   9          9.68          0.58         2.50 o
   6   8   9         29.92         31.54         5.07 o
   7   8   9         74.05         80.62         7.59 o
 -10   9   9         46.54         34.24         6.32 o
  -9   9   9          0.58          2.93         2.43 o
  -8   9   9          2.63          0.47         2.42 o
  -7   9   9         13.18         14.00         2.58 o
  -6   9   9         12.16         11.45         2.16 o
  -5   9   9        181.36        161.54         6.25 o
  -4   9   9          5.71          8.23         2.75 o
  -3   9   9         67.42         56.18         3.40 o
  -2   9   9         49.05         39.95         2.84 o
  -1   9   9         27.11         23.10         1.99 o
   0   9   9          1.95          0.84         1.30 o
   1   9   9         31.89         28.50         2.88 o
   2   9   9         91.58         93.53         4.93 o
   3   9   9        575.75        563.42        14.04 o
   4   9   9         99.41        100.61        10.15 o
   5   9   9         53.50         47.80         5.66 o
   6   9   9        106.29        112.77         8.66 o
   7   9   9          1.04          4.09         5.64 o
 -10  10   9        215.91        224.64        21.41 o
  -9  10   9          0.28         -3.52         5.32 o
  -8  10   9        408.71        436.68        25.26 o
  -7  10   9         18.21         22.28         2.90 o
  -6  10   9        378.38        394.42        10.71 o
  -5  10   9          2.01          2.21         1.79 o
  -4  10   9         93.20        108.89         7.41 o
  -3  10   9         11.88          9.42         1.62 o
  -2  10   9         16.56         19.74         2.24 o
  -1  10   9         42.36         34.63         2.62 o
   0  10   9        401.33        384.42         9.29 o
   1  10   9          1.14          0.66         1.95 o
   2  10   9        214.29        202.46         7.26 o
   3  10   9         47.31         41.18         3.63 o
   4  10   9         72.86         87.34         6.44 o
   5  10   9         55.64         51.25         5.14 o
   6  10   9          1.16         -0.90         4.66 o
  -9  11   9         75.47         82.64         6.49 o
  -8  11   9          4.41          1.96         2.50 o
  -7  11   9          1.98         -1.93         2.49 o
  -6  11   9         27.85         37.79         4.25 o
  -5  11   9         61.08         58.75         4.71 o
  -4  11   9         50.36         58.72         6.15 o
  -3  11   9        128.57        110.80         5.17 o
  -2  11   9        110.56         96.93         4.60 o
  -1  11   9          7.83          5.02         1.64 o
   0  11   9          3.29          1.47         1.41 o
   1  11   9          0.35          0.36         1.91 o
   2  11   9         30.11         35.50         3.27 o
   3  11   9          0.04         -1.99         1.99 o
   4  11   9         20.12         18.92         3.59 o
   5  11   9        511.22        489.66        15.48 o
   6  11   9          0.15          3.83         4.16 o
  -9  12   9         18.12         16.89         4.83 o
  -8  12   9         86.71         84.62         6.28 o
  -7  12   9          1.39         -0.83         3.12 o
  -6  12   9        204.91        201.96         9.20 o
  -5  12   9         73.92         82.58         5.80 o
  -4  12   9         87.17         89.88         7.18 o
  -3  12   9          4.09          5.21         2.10 o
  -2  12   9          0.85          0.85         1.45 o
  -1  12   9         18.26         23.36         2.49 o
   0  12   9          0.33          2.14         1.57 o
   1  12   9         31.76         26.85         3.24 o
   2  12   9          1.17         -0.12         2.11 o
   3  12   9         19.44         13.08         2.57 o
   4  12   9         34.90         29.10         4.40 o
   5  12   9        104.26        115.90        14.14 o
   6  12   9         72.20         37.99         9.14 o
  -9  13   9         44.28         35.94        10.27 o
  -8  13   9         30.51         24.72         3.79 o
  -7  13   9         95.03        112.46         7.18 o
  -6  13   9        103.50        102.35         8.61 o
  -5  13   9        122.03        142.07         9.40 o
  -4  13   9        124.03        150.41        11.59 o
  -3  13   9         21.92         18.22         5.22 o
  -2  13   9        225.19        249.31        12.77 o
  -1  13   9         76.30         60.27         8.94 o
   0  13   9         67.51         67.13         5.74 o
   1  13   9          0.53         -0.16         2.28 o
   2  13   9         17.90         13.66         2.65 o
   3  13   9         88.22         81.11         5.24 o
   4  13   9         83.53         67.13         5.89 o
   5  13   9         29.49         30.63         4.71 o
  -8  14   9         44.83         48.54        11.35 o
  -7  14   9         56.74         66.70         6.96 o
  -6  14   9          0.55          2.32         4.56 o
  -5  14   9         29.54         51.73         8.04 o
  -4  14   9         49.74         50.82         5.97 o
  -3  14   9         69.98         64.96         7.82 o
  -2  14   9        151.52        125.65        10.50 o
  -1  14   9         34.99         25.79         4.88 o
   0  14   9        595.14        592.67        22.07 o
   1  14   9          8.54         10.69         2.99 o
   2  14   9        253.47        264.96        10.52 o
   3  14   9         16.33         14.48         2.75 o
   4  14   9          4.53          7.99         2.85 o
   5  14   9         15.58          5.28         6.53 o
  -7  15   9         36.69         15.93         6.97 o
  -6  15   9         37.46         41.94         9.67 o
  -5  15   9         49.91         53.22         6.25 o
  -4  15   9        307.09        304.60        14.16 o
  -3  15   9        130.79        133.13        17.64 o
  -2  15   9         88.54         88.92         7.10 o
  -1  15   9          4.11          1.25         2.67 o
   0  15   9         28.20         33.79         4.87 o
   1  15   9          1.50          2.63         2.77 o
   2  15   9         11.49         12.12         3.56 o
   3  15   9         19.96         21.03         3.12 o
   4  15   9         29.71         28.34         4.87 o
  -6  16   9         11.75         11.64         6.41 o
  -5  16   9          0.16         -2.66         2.66 o
  -4  16   9          0.84         -2.07         3.72 o
  -3  16   9          0.61          3.97         5.10 o
  -2  16   9        150.90        160.33        21.60 o
  -1  16   9        145.85        147.52         9.27 o
   0  16   9        273.66        319.00        13.95 o
   1  16   9        248.88        241.96        12.16 o
   2  16   9        297.26        312.38        19.69 o
   3  16   9          7.58          5.89         2.47 o
   4  16   9         94.39         94.37        14.52 o
  -4  17   9          6.59          5.66         5.26 o
  -3  17   9          0.34          4.18         3.98 o
  -2  17   9          0.92         -0.57         3.74 o
  -1  17   9          2.67          1.57         2.67 o
   0  17   9          0.03          5.27         3.24 o
   1  17   9          0.94         -3.32         3.32 o
   2  17   9         30.85         33.95         5.21 o
   3  17   9          0.73         -1.50         4.99 o
   0  18   9         25.15         30.37         7.95 o
   1  18   9          4.99         -2.09         4.78 o
 -10   0  10        103.25        100.24        13.95 o
  -8   0  10        154.09        151.53        10.57 o
  -6   0  10        418.09        443.15        17.24 o
  -4   0  10       1254.45       1384.08        39.62 o
  -2   0  10        667.34        683.73        19.89 o
   0   0  10        631.24        598.67        11.27 o
   2   0  10        521.80        508.44        14.16 o
   4   0  10         43.54         47.33         5.98 o
   6   0  10        236.17        286.02        15.98 o
 -11   1  10         47.76         66.50         8.54 o
 -10   1  10         12.73         26.36         7.79 o
  -9   1  10         90.90         95.62         7.41 o
  -8   1  10         18.74         16.30         3.17 o
  -7   1  10        110.47        112.78         6.28 o
  -6   1  10         54.64         56.17         4.35 o
  -5   1  10        623.69        637.28        11.76 o
  -4   1  10       3559.62       3428.20        45.20 o
  -3   1  10       1079.99       1050.75        14.52 o
  -2   1  10         29.87         29.31         2.17 o
  -1   1  10        116.89        126.29         3.32 o
   0   1  10         75.02         90.01         2.80 o
   1   1  10        978.20        939.71        11.76 o
   2   1  10         36.40         24.44         2.48 o
   3   1  10        642.92        621.66        16.89 o
   4   1  10        290.74        304.81        10.38 o
   5   1  10        197.36        206.60         8.99 o
   6   1  10          0.23          0.34         2.34 o
   7   1  10         11.58         11.39         3.47 o
 -11   2  10         33.91         44.34         9.79 o
 -10   2  10          0.04          0.51         2.46 o
  -9   2  10        492.12        499.30        17.63 o
  -8   2  10         93.32         96.72         7.13 o
  -7   2  10         52.19         41.94         4.60 o
  -6   2  10         73.50         57.07         6.35 o
  -5   2  10        112.02        112.13         4.75 o
  -4   2  10        329.48        338.96         8.59 o
  -3   2  10          9.97          4.95         1.49 o
  -2   2  10       1300.32       1231.72        14.44 o
  -1   2  10        166.32        190.18         6.11 o
   0   2  10          5.20          9.45         1.15 o
   1   2  10          2.35          1.74         1.21 o
   2   2  10        233.55        230.49         7.01 o
   3   2  10          2.32          6.33         1.97 o
   4   2  10         46.39         54.34         5.82 o
   5   2  10          0.17          1.05         2.37 o
   6   2  10          1.11          1.14         2.32 o
   7   2  10         21.91         27.67         4.45 o
 -11   3  10         14.73         19.10         5.72 o
 -10   3  10        246.70        258.56        16.80 o
  -9   3  10          8.55         10.74         3.65 o
  -8   3  10        561.05        550.95        17.24 o
  -7   3  10         42.43         45.74         4.87 o
  -6   3  10       1119.46       1129.35        19.98 o
  -5   3  10          0.05         -0.69         1.87 o
  -4   3  10        566.33        568.94        16.54 o
  -3   3  10         43.72         39.19         2.42 o
  -2   3  10       1078.89       1058.13        12.17 o
  -1   3  10       1052.76        986.73        13.57 o
   0   3  10        126.44        152.01         3.95 o
   1   3  10         42.02         32.99         1.96 o
   2   3  10        164.13        154.60         5.78 o
   3   3  10         11.31         11.24         2.05 o
   4   3  10         18.77         23.39         2.77 o
   5   3  10         88.27         86.12         5.95 o
   6   3  10          0.48          5.19         3.18 o
   7   3  10         28.69         20.36         4.14 o
 -11   4  10         75.86         81.55         8.71 o
 -10   4  10         10.58          4.63         3.32 o
  -9   4  10          0.07         -3.42         3.42 o
  -8   4  10        161.33        141.04         8.48 o
  -7   4  10          0.14          2.36         2.89 o
  -6   4  10         76.73         71.28         4.75 o
  -5   4  10          5.55          3.94         2.29 o
  -4   4  10        311.29        296.76         7.89 o
  -3   4  10         19.66         19.07         1.78 o
  -2   4  10        209.11        166.67         4.98 o
  -1   4  10          6.96         18.63         1.66 o
   0   4  10        487.23        439.77        10.00 o
   1   4  10        269.08        266.68         6.51 o
   2   4  10          6.83          8.66         1.64 o
   3   4  10          8.21          4.39         1.70 o
   4   4  10          0.09         -1.00         1.96 o
   5   4  10        255.29        265.91        12.08 o
   6   4  10         13.03         10.16         2.94 o
   7   4  10         24.28         26.50         4.50 o
 -11   5  10          0.02         15.27         6.96 o
 -10   5  10         82.42         87.40         9.39 o
  -9   5  10         14.14          8.06         3.29 o
  -8   5  10        187.11        193.91        10.04 o
  -7   5  10        409.61        426.33        12.00 o
  -6   5  10        864.14        872.98        17.62 o
  -5   5  10        196.74        195.55         6.22 o
  -4   5  10         25.28         18.52         1.93 o
  -3   5  10         35.37         45.11         2.52 o
  -2   5  10        110.14        104.64         3.13 o
  -1   5  10        511.89        473.62        11.45 o
   0   5  10         47.35         40.69         3.14 o
   1   5  10         67.64         68.07         3.41 o
   2   5  10         60.31         55.77         3.13 o
   3   5  10          0.08         -2.00         2.00 o
   4   5  10         29.17         20.80         3.04 o
   5   5  10          0.03          0.08         3.03 o
   6   5  10          0.07         -3.22         3.22 o
   7   5  10          3.61         12.96         4.08 o
 -10   6  10          7.99          7.26         2.97 o
  -9   6  10         49.04         45.00         5.32 o
  -8   6  10        201.72        214.35        10.57 o
  -7   6  10         25.55         30.78         3.44 o
  -6   6  10         43.48         39.08         4.10 o
  -5   6  10         27.53         26.01         2.75 o
  -4   6  10         18.06         20.57         2.86 o
  -3   6  10        298.63        274.88         6.10 o
  -2   6  10        610.95        646.28        10.19 o
  -1   6  10         12.96         16.88         1.93 o
   0   6  10       1445.56       1434.67        21.71 o
   1   6  10        373.35        338.95         8.50 o
   2   6  10        177.54        188.69         7.62 o
   3   6  10          0.04         -0.37         2.04 o
   4   6  10          9.05          3.40         2.22 o
   5   6  10          9.53          8.54         2.79 o
   6   6  10         24.21         36.57         5.44 o
   7   6  10         82.49         78.45        10.40 o
 -10   7  10        117.67        105.00         8.10 o
  -9   7  10        260.13        273.82        12.54 o
  -8   7  10         63.16         65.64         6.10 o
  -7   7  10        199.74        201.94         8.43 o
  -6   7  10         18.32         18.42         2.57 o
  -5   7  10        354.81        325.00        10.46 o
  -4   7  10        104.37        116.24         5.87 o
  -3   7  10        283.81        270.02         9.53 o
  -2   7  10        231.18        215.91         5.49 o
  -1   7  10         38.44         38.65         2.24 o
   0   7  10        134.47        128.15         5.50 o
   1   7  10         21.23         26.41         3.35 o
   2   7  10          7.43          8.57         2.25 o
   3   7  10        284.27        265.79         9.81 o
   4   7  10          1.90          0.99         2.23 o
   5   7  10         11.58         13.96         2.92 o
   6   7  10         30.98         30.42         5.00 o
 -10   8  10        216.87        221.25        11.71 o
  -9   8  10         33.96         27.72         4.38 o
  -8   8  10         14.79          8.52         2.58 o
  -7   8  10         17.33         15.51         2.62 o
  -6   8  10         12.22         13.76         2.40 o
  -5   8  10         19.89         22.54         3.61 o
  -4   8  10        365.34        351.14        10.50 o
  -3   8  10        320.58        324.49         9.91 o
  -2   8  10         40.96         39.90         2.87 o
  -1   8  10         10.30          9.17         1.37 o
   0   8  10        176.05        169.04         6.47 o
   1   8  10        214.35        224.47         9.16 o
   2   8  10         30.81         36.96         3.62 o
   3   8  10         29.02         33.66         4.32 o
   4   8  10          8.29          3.74         2.31 o
   5   8  10         12.44         15.10         3.39 o
   6   8  10         97.77        106.00         8.54 o
  -9   9  10         18.15         16.61         3.86 o
  -8   9  10         20.55         18.89         3.10 o
  -7   9  10          4.33          1.29         1.95 o
  -6   9  10         20.62         19.99         2.82 o
  -5   9  10        433.55        434.65        15.17 o
  -4   9  10         77.62         61.82         4.69 o
  -3   9  10        108.83         98.44         5.48 o
  -2   9  10         82.54         81.77         4.07 o
  -1   9  10         17.58         13.58         2.03 o
   0   9  10        225.39        226.94         7.01 o
   1   9  10         62.90         54.87         4.13 o
   2   9  10        840.75        842.48        20.64 o
   3   9  10        391.65        404.01        14.60 o
   4   9  10         88.80         88.59         9.00 o
   5   9  10         10.56         12.30         3.81 o
   6   9  10         66.94         89.45         9.58 o
  -9  10  10         20.73         15.85         3.99 o
  -8  10  10          1.58         -1.19         3.06 o
  -7  10  10         62.68         60.01         5.24 o
  -6  10  10          5.42          2.40         2.35 o
  -5  10  10         91.45        101.93         7.53 o
  -4  10  10          2.07          2.12         2.04 o
  -3  10  10        294.94        285.67         9.45 o
  -2  10  10         25.40         26.02         3.04 o
  -1  10  10         92.92         99.48         4.69 o
   0  10  10        114.88        110.58         5.06 o
   1  10  10          4.31          4.21         1.89 o
   2  10  10          0.00          1.23         1.79 o
   3  10  10        160.85        176.13         8.45 o
   4  10  10         54.47         51.54         5.08 o
   5  10  10        189.99        197.40         9.77 o
   6  10  10         22.78         33.23         5.33 o
  -9  11  10          0.09          7.60         5.58 o
  -8  11  10          2.00         -0.56         2.81 o
  -7  11  10          3.54          6.21         2.56 o
  -6  11  10         25.86         29.99         4.67 o
  -5  11  10        137.50        142.39         8.87 o
  -4  11  10          8.99          4.52         2.76 o
  -3  11  10          2.18          2.11         1.77 o
  -2  11  10         39.62         36.28         3.43 o
  -1  11  10          0.82          1.64         1.85 o
   0  11  10        225.80        228.72         7.47 o
   1  11  10          4.44          4.52         2.11 o
   2  11  10        323.62        306.11         9.52 o
   3  11  10         51.24         43.04         5.90 o
   4  11  10       1110.91       1165.81        24.76 o
   5  11  10        186.59        197.37         9.96 o
  -9  12  10          0.33          8.69         5.88 o
  -8  12  10         80.91         68.93         6.02 o
  -7  12  10         53.97         63.70         5.65 o
  -6  12  10         21.52         23.52         4.42 o
  -5  12  10          9.60          9.01         2.98 o
  -4  12  10        180.52        169.23         9.87 o
  -3  12  10         65.68         73.62         7.94 o
  -2  12  10         55.97         64.07         4.55 o
  -1  12  10        208.20        199.00         7.92 o
   0  12  10         69.92         76.40         5.83 o
   1  12  10          1.70         -0.23         2.44 o
   2  12  10         13.08          3.26         1.96 o
   3  12  10         12.08          6.56         2.94 o
   4  12  10         34.21         29.73         4.55 o
   5  12  10         30.41         27.59         4.90 o
  -8  13  10         26.79         26.26         5.91 o
  -7  13  10         94.21         86.38         7.75 o
  -6  13  10          1.16         -0.09         3.26 o
  -5  13  10         91.43         97.02        11.22 o
  -4  13  10         85.82         97.10         7.69 o
  -3  13  10         51.34         42.85        11.17 o
  -2  13  10        117.83        109.58         9.83 o
  -1  13  10          0.00         -0.59         2.84 o
   0  13  10          9.07         12.54         3.23 o
   1  13  10         70.76         71.02         6.34 o
   2  13  10         45.79         54.18         4.92 o
   3  13  10          4.57          4.37         2.77 o
   4  13  10          0.05         -0.53         2.33 o
   5  13  10        131.78        105.96        15.12 o
  -8  14  10          9.01         -2.37         6.76 o
  -7  14  10          1.83          6.28         5.93 o
  -6  14  10          5.65         12.47         3.88 o
  -5  14  10          3.39          0.45         3.74 o
  -4  14  10          0.54          0.64         6.65 o
  -3  14  10          0.11          0.15         3.80 o
  -2  14  10         85.95         88.47         9.06 o
  -1  14  10          0.53         -3.41         4.30 o
   0  14  10         44.46         52.01         5.48 o
   1  14  10         36.12         34.91         4.68 o
   2  14  10         49.34         53.02         5.03 o
   3  14  10         45.98         51.27        11.21 o
   4  14  10          4.30          1.79         2.98 o
  -6  15  10        323.31        344.85        27.89 o
  -5  15  10         26.54         24.18         4.54 o
  -4  15  10         54.05         49.58         7.61 o
  -3  15  10         57.69         50.24         8.01 o
  -2  15  10          0.81          5.50         4.25 o
  -1  15  10          1.76          4.38         3.84 o
   0  15  10          4.76         16.20         3.71 o
   1  15  10         17.72         24.49         4.21 o
   2  15  10         87.63         87.99         6.56 o
   3  15  10          0.42          0.19         3.16 o
  -5  16  10          2.26         -6.82         6.82 o
  -4  16  10          2.92         -3.26         3.26 o
  -3  16  10         36.49         25.97         5.81 o
  -2  16  10          7.09          2.56         3.62 o
  -1  16  10         69.21         66.83         9.84 o
   0  16  10         20.67         23.77         6.31 o
   1  16  10         21.89         21.51         4.91 o
   2  16  10          0.01         -1.00         2.98 o
  -1  17  10         72.40         71.87        12.21 o
   0  17  10          7.40         -6.97         6.97 o
   1  17  10          0.04         11.58         5.51 o
  -9   0  11          0.06          2.48         4.86 o
  -7   0  11         77.00         74.45         7.48 o
  -5   0  11         72.75         97.97         6.50 o
  -3   0  11         82.60         80.53         8.63 o
  -1   0  11         81.18         91.35         5.52 o
   1   0  11          1.48          0.82         1.82 o
   3   0  11        199.85        182.16        10.99 o
   5   0  11          7.90          9.75         4.42 o
   7   0  11         26.28         37.13         9.84 o
 -10   1  11        121.24        124.05        19.16 o
  -9   1  11         62.27         63.16         6.19 o
  -8   1  11        211.14        215.32        10.82 o
  -7   1  11         74.53         66.96         5.07 o
  -6   1  11         95.07         99.37         5.94 o
  -5   1  11        399.27        387.42         9.25 o
  -4   1  11         91.17         94.20         4.20 o
  -3   1  11        613.21        559.18        10.21 o
  -2   1  11        537.27        530.54        10.61 o
  -1   1  11         16.90         25.41         1.82 o
   0   1  11        427.98        429.60         7.33 o
   1   1  11         13.96          7.65         1.25 o
   2   1  11         29.38         41.96         2.82 o
   3   1  11        115.30        104.59         5.19 o
   4   1  11          1.29          2.69         2.00 o
   5   1  11          2.98          3.84         2.31 o
   6   1  11          7.10          3.69         3.30 o
   7   1  11          2.89          0.91         5.46 o
 -10   2  11          2.14          0.32         2.95 o
  -9   2  11        113.47        117.28         8.39 o
  -8   2  11         33.24         40.78         5.17 o
  -7   2  11         38.61         35.61         4.57 o
  -6   2  11        305.38        306.81        12.12 o
  -5   2  11        593.31        577.22        12.70 o
  -4   2  11         94.44         95.53         4.75 o
  -3   2  11        741.83        733.08        11.81 o
  -2   2  11        460.44        436.95         8.58 o
  -1   2  11         48.17         64.06         3.02 o
   0   2  11        336.41        293.68         5.91 o
   1   2  11         40.76         34.25         2.10 o
   2   2  11        121.63        118.65         5.14 o
   3   2  11          2.56          5.31         1.96 o
   4   2  11          3.44          0.99         2.02 o
   5   2  11         51.31         56.41         6.87 o
   6   2  11        233.36        270.60        11.22 o
   7   2  11          0.41          2.86         3.72 o
 -10   3  11         24.12         24.37         4.62 o
  -9   3  11          8.28         12.31         3.33 o
  -8   3  11          4.69         -0.22         2.63 o
  -7   3  11        222.23        218.94        10.53 o
  -6   3  11        343.33        364.46        13.23 o
  -5   3  11          2.59          3.95         1.83 o
  -4   3  11         90.14         81.83         4.09 o
  -3   3  11          2.34          4.34         1.62 o
  -2   3  11         78.89         64.28         3.20 o
  -1   3  11         41.45         33.12         2.59 o
   0   3  11          0.99          1.56         1.21 o
   1   3  11        196.79        183.28         5.41 o
   2   3  11         45.65         47.80         3.41 o
   3   3  11         30.04         30.49         3.03 o
   4   3  11        117.05        129.80         7.04 o
   5   3  11         17.67         17.76         3.22 o
   6   3  11         53.70         62.34         6.74 o
   7   3  11         27.60         17.79         7.85 o
 -10   4  11         35.04         37.48         5.35 o
  -9   4  11          6.88          7.10         3.62 o
  -8   4  11        175.97        191.17        10.28 o
  -7   4  11        266.51        275.16        11.91 o
  -6   4  11         48.97         50.95         5.04 o
  -5   4  11         80.82         75.43         4.94 o
  -4   4  11        392.52        358.57         8.76 o
  -3   4  11        149.34        139.62         4.63 o
  -2   4  11         22.63         17.15         1.76 o
  -1   4  11       1493.59       1354.28        21.74 o
   0   4  11        401.80        361.28         8.52 o
   1   4  11         90.80         99.27         4.06 o
   2   4  11        115.79        107.00         5.07 o
   3   4  11         45.31         43.28         3.57 o
   4   4  11        520.79        512.23        12.84 o
   5   4  11         79.04         74.97         6.75 o
   6   4  11          4.61          0.87         3.82 o
 -10   5  11         30.04         36.77         5.12 o
  -9   5  11          1.35          2.68         3.79 o
  -8   5  11          0.14          2.04         3.58 o
  -7   5  11         91.21         91.26         6.91 o
  -6   5  11         10.71         11.62         2.65 o
  -5   5  11          2.00          0.15         1.95 o
  -4   5  11        185.28        172.82         7.26 o
  -3   5  11         10.77         11.65         1.83 o
  -2   5  11         24.80         20.29         2.32 o
  -1   5  11        144.50        147.03         6.21 o
   0   5  11        492.07        504.02        14.50 o
   1   5  11         11.27         17.10         2.11 o
   2   5  11         91.97         70.51         4.25 o
   3   5  11          0.91         -0.21         1.71 o
   4   5  11         58.97         53.95         4.74 o
   5   5  11         77.90         81.51         7.20 o
   6   5  11          6.95         11.73         4.29 o
 -10   6  11         16.78         21.49         5.06 o
  -9   6  11        146.95        129.87         8.92 o
  -8   6  11        253.56        249.02        11.79 o
  -7   6  11         13.16          9.00         3.22 o
  -6   6  11         13.82         11.93         2.34 o
  -5   6  11        141.54        148.03         8.16 o
  -4   6  11        176.54        194.73         7.88 o
  -3   6  11         75.38         63.60         4.51 o
  -2   6  11        629.61        566.98        15.27 o
  -1   6  11          0.21          0.23         1.85 o
   0   6  11        162.31        170.24         6.44 o
   1   6  11        593.36        588.47        12.02 o
   2   6  11         97.83         94.39         5.59 o
   3   6  11         82.61         85.47         5.60 o
   4   6  11          0.90         -1.04         2.26 o
   5   6  11         12.66         17.49         3.81 o
   6   6  11         49.13         42.79         5.52 o
 -10   7  11         81.89         76.78        11.71 o
  -9   7  11          1.64          0.10         2.93 o
  -8   7  11         42.76         43.28         5.20 o
  -7   7  11          0.78         -0.82         2.26 o
  -6   7  11        255.86        240.88         9.49 o
  -5   7  11          2.91          0.62         3.08 o
  -4   7  11         97.47         89.87         5.46 o
  -3   7  11          0.76          1.91         2.11 o
  -2   7  11        646.21        634.02        12.22 o
  -1   7  11          0.41         -1.05         1.37 o
   0   7  11        232.96        233.29         7.73 o
   1   7  11         98.10         87.09         4.68 o
   2   7  11        987.66        996.62        23.17 o
   3   7  11          3.01          6.66         2.53 o
   4   7  11         15.76         14.64         3.02 o
   5   7  11          0.96         -1.12         2.74 o
   6   7  11          5.96          3.58         4.99 o
 -10   8  11         21.55         23.81         6.92 o
  -9   8  11         67.64         84.05         7.25 o
  -8   8  11        185.16        205.05         9.48 o
  -7   8  11         20.37         21.18         3.38 o
  -6   8  11        831.31        837.69        23.67 o
  -5   8  11         40.52         38.33         7.74 o
  -4   8  11        215.75        198.30         8.14 o
  -3   8  11         79.19         72.87         4.91 o
  -2   8  11        131.77        139.14        11.34 o
  -1   8  11          5.97          6.76         1.96 o
   0   8  11         34.88         28.72         3.74 o
   1   8  11          0.98          1.82         1.92 o
   2   8  11          0.96          1.43         2.60 o
   3   8  11         65.28         65.69         6.14 o
   4   8  11          6.83          8.43         4.06 o
   5   8  11         20.77         14.23         3.72 o
   6   8  11          2.92          6.40         4.15 o
  -9   9  11        108.52        132.08         9.66 o
  -8   9  11        345.81        329.09        12.20 o
  -7   9  11         37.28         39.93         3.90 o
  -6   9  11         17.72         17.11         3.38 o
  -5   9  11         74.72         60.45         7.02 o
  -4   9  11         72.34         78.43         5.24 o
  -3   9  11         22.06         21.66         3.91 o
  -2   9  11          7.29          7.14         1.95 o
  -1   9  11        178.89        203.24         8.10 o
   0   9  11        103.19        105.72         5.67 o
   1   9  11          4.71          5.23         1.82 o
   2   9  11         32.28         31.01         3.79 o
   3   9  11         78.91         67.10         6.26 o
   4   9  11          1.32         10.71         3.70 o
   5   9  11          2.06         -2.02         2.93 o
  -9  10  11         40.86         28.50         8.26 o
  -8  10  11          0.26          2.17         4.01 o
  -7  10  11         16.24         19.05         3.48 o
  -6  10  11         97.78        117.05         8.25 o
  -5  10  11          1.07          4.04         4.05 o
  -4  10  11        762.13        787.57        20.54 o
  -3  10  11          4.23          4.11         1.83 o
  -2  10  11        231.39        227.91         8.72 o
  -1  10  11          1.06         -2.06         2.06 o
   0  10  11        121.98        123.33         5.59 o
   1  10  11          5.65         -0.85         2.20 o
   2  10  11          5.72          4.17         2.13 o
   3  10  11          3.61          5.44         2.31 o
   4  10  11         64.40         60.14         5.44 o
   5  10  11          0.02         -3.57         3.57 o
  -9  11  11         13.31         19.96         7.15 o
  -8  11  11        133.20        119.94         8.96 o
  -7  11  11         24.32         21.68         5.47 o
  -6  11  11          4.25          8.83         3.00 o
  -5  11  11          3.27          2.27         3.36 o
  -4  11  11         81.19         77.11         8.22 o
  -3  11  11        103.61         92.05         5.55 o
  -2  11  11         60.15         64.87         5.18 o
  -1  11  11          0.05          1.35         2.57 o
   0  11  11        153.33        156.57         7.27 o
   1  11  11        127.47        125.57         6.58 o
   2  11  11         91.86         94.29         7.30 o
   3  11  11          7.16          3.56         2.39 o
   4  11  11          0.56          8.64         2.88 o
   5  11  11         10.04          7.34         8.54 o
  -8  12  11         51.89         54.82        11.05 o
  -7  12  11        161.51        199.90        11.60 o
  -6  12  11        132.99         99.17         9.77 o
  -5  12  11          2.43          2.68         3.78 o
  -4  12  11        267.84        268.42        15.53 o
  -3  12  11         69.45         79.52        15.19 o
  -2  12  11        551.35        548.14        22.01 o
  -1  12  11          6.90          4.43         3.31 o
   0  12  11         89.57         87.51         6.56 o
   1  12  11         42.87         40.79         5.60 o
   2  12  11          6.54          7.88         3.16 o
   3  12  11          5.79          3.97         3.36 o
   4  12  11         25.66         12.14         4.53 o
  -8  13  11         34.22         36.24        10.09 o
  -7  13  11         24.37         35.98         9.93 o
  -6  13  11         67.49         76.81         7.59 o
  -5  13  11         64.70         64.09         8.88 o
  -4  13  11        114.73        138.00        11.65 o
  -3  13  11          0.11          0.25         3.67 o
  -2  13  11        173.97        178.25        12.67 o
  -1  13  11         25.74         23.41         4.87 o
   0  13  11         42.28         42.17         6.47 o
   1  13  11          3.76          1.53         3.14 o
   2  13  11         19.72         19.53         4.00 o
   3  13  11         17.08         17.50         4.02 o
   4  13  11          9.06          3.49         4.11 o
  -7  14  11         14.00         12.10         6.36 o
  -6  14  11         26.09         22.60         7.92 o
  -5  14  11         50.52         62.33        10.93 o
  -4  14  11         28.98         26.91         7.52 o
  -3  14  11         29.05         28.64         5.70 o
  -2  14  11         12.06          8.98         4.64 o
  -1  14  11          3.64          1.16         6.33 o
   0  14  11          2.78         -0.63         3.08 o
   1  14  11         20.77         18.88         4.61 o
   2  14  11         95.08        116.78        18.52 o
   3  14  11        117.24        116.34        15.10 o
  -6  15  11          1.21         -3.76         4.87 o
  -4  15  11        145.13        145.27        15.92 o
  -3  15  11          1.56          3.37         3.94 o
  -2  15  11         10.39          7.97         5.43 o
  -1  15  11         22.81         36.76         6.81 o
   0  15  11         41.76         39.66         7.85 o
   1  15  11         20.38          7.59         4.89 o
  -2  16  11         16.19         11.72         5.49 o
  -1  16  11         41.37         41.84         9.60 o
   0  16  11        157.17        209.10        19.88 o
   1  16  11          0.89          0.05         3.93 o
 -10   0  12         24.13         18.00         6.74 o
  -8   0  12        102.36         97.48         9.45 o
  -6   0  12        425.19        433.28        18.14 o
  -4   0  12          5.09          7.52         2.52 o
  -2   0  12        212.17        205.67         7.33 o
   0   0  12        128.27        116.40         5.77 o
   2   0  12        190.55        163.82        10.17 o
   4   0  12         67.65         59.06         7.28 o
   6   0  12          2.09         -2.92         4.91 o
 -10   1  12         12.77          4.31         3.01 o
  -9   1  12         57.51         63.87         6.49 o
  -8   1  12          4.50          3.37         2.90 o
  -7   1  12         78.04         74.14         6.59 o
  -6   1  12        102.01        104.67         6.25 o
  -5   1  12         53.42         51.69         3.93 o
  -4   1  12         26.53         29.77         2.59 o
  -3   1  12         10.12          8.98         1.52 o
  -2   1  12        131.91        138.89         4.56 o
  -1   1  12         26.87         22.13         2.19 o
   0   1  12         26.70         21.51         2.19 o
   1   1  12        237.20        207.16         6.61 o
   2   1  12        118.58         83.95         4.50 o
   3   1  12        357.49        339.86         9.66 o
   4   1  12         12.82         12.32         2.76 o
   5   1  12        106.20        108.58         6.97 o
   6   1  12          3.00         -2.18         4.06 o
 -10   2  12         18.33         23.83         4.91 o
  -9   2  12         58.36         42.57         6.57 o
  -8   2  12         64.04         64.22         6.15 o
  -7   2  12         87.83         89.63         9.11 o
  -6   2  12          0.06          2.14         2.74 o
  -5   2  12         42.57         39.10         5.14 o
  -4   2  12          9.09         11.03         2.44 o
  -3   2  12         78.00         61.17         3.30 o
  -2   2  12          1.08          0.86         1.47 o
  -1   2  12        112.17        108.94         4.45 o
   0   2  12          2.66          6.60         1.53 o
   1   2  12        108.19        107.70         4.84 o
   2   2  12         35.37         27.58         2.67 o
   3   2  12          6.94         11.67         2.24 o
   4   2  12         21.93         13.57         2.71 o
   5   2  12         34.97         25.08         4.28 o
   6   2  12         45.39         40.81        12.50 o
 -10   3  12         19.59         20.96         4.89 o
  -9   3  12        189.61        193.22        11.01 o
  -8   3  12          0.19         -2.79         2.79 o
  -7   3  12        136.07        139.83         8.71 o
  -6   3  12        329.59        345.41        12.38 o
  -5   3  12         45.07         47.39         4.25 o
  -4   3  12        759.78        735.95        12.45 o
  -3   3  12          4.89          4.40         1.30 o
  -2   3  12        421.44        405.80        11.53 o
  -1   3  12         15.48         17.59         3.85 o
   0   3  12        320.27        297.90         9.04 o
   1   3  12         19.71         25.42         2.59 o
   2   3  12         17.76         14.96         2.31 o
   3   3  12          9.24          8.47         2.40 o
   4   3  12          4.59          7.84         2.55 o
   5   3  12         14.97         11.34         4.79 o
   6   3  12        177.96        192.92        14.02 o
 -10   4  12          1.44          6.18         5.61 o
  -9   4  12         51.65         62.54         6.51 o
  -8   4  12          1.38          4.82         2.75 o
  -7   4  12         20.01         29.38         4.32 o
  -6   4  12         29.55         32.88         4.41 o
  -5   4  12         13.54         13.34         3.02 o
  -4   4  12          8.20          4.85         1.50 o
  -3   4  12         77.35         68.38         3.95 o
  -2   4  12        264.74        257.33         7.72 o
  -1   4  12         57.26         61.98         4.26 o
   0   4  12         64.25         84.89         4.88 o
   1   4  12        110.54        116.01         5.18 o
   2   4  12         89.08         94.62         4.97 o
   3   4  12         29.31         30.32         3.23 o
   4   4  12         45.17         47.39         4.05 o
   5   4  12        158.51        150.49         9.54 o
   6   4  12          0.25         -3.54         3.54 o
 -10   5  12          1.00         -1.60         4.81 o
  -9   5  12         60.87         56.60         6.22 o
  -8   5  12         81.39         88.28         7.33 o
  -7   5  12         86.29         88.18         7.08 o
  -6   5  12         59.70         52.80         5.42 o
  -5   5  12          0.11         -0.76         2.49 o
  -4   5  12        457.76        451.76        12.61 o
  -3   5  12        248.69        272.35         7.91 o
  -2   5  12        296.94        301.44         8.42 o
  -1   5  12         56.53         51.94         3.63 o
   0   5  12         76.48         82.77         4.90 o
   1   5  12         29.73         35.93         3.47 o
   2   5  12         24.53         21.21         2.68 o
   3   5  12         19.01         19.52         2.83 o
   4   5  12          8.49         10.89         2.88 o
   5   5  12          0.05          2.76         3.01 o
   6   5  12          2.07          4.41         3.49 o
 -10   6  12         25.47         23.92         7.14 o
  -9   6  12          1.70         -0.34         4.45 o
  -8   6  12        208.96        221.65        11.40 o
  -7   6  12          0.13         -0.13         2.80 o
  -6   6  12         53.56         52.52         6.75 o
  -5   6  12         19.25         22.08         3.30 o
  -4   6  12          0.87          4.09         2.27 o
  -3   6  12          7.20          5.08         2.16 o
  -2   6  12          5.24         10.58         1.93 o
  -1   6  12         34.15         40.53         3.15 o
   0   6  12        262.01        266.25         8.97 o
   1   6  12         13.15         15.81         3.38 o
   2   6  12        125.46        146.53         7.16 o
   3   6  12          0.05          0.03         2.16 o
   4   6  12        291.62        315.02        14.28 o
   5   6  12         17.58         19.11         5.31 o
   6   6  12          9.70          5.15         5.28 o
 -10   7  12          8.08          6.00         5.06 o
  -9   7  12         15.77         11.23         3.82 o
  -8   7  12         88.51         84.81         6.33 o
  -7   7  12         63.00         70.89         9.01 o
  -6   7  12         59.66         64.79         8.85 o
  -5   7  12        464.79        470.63        15.57 o
  -4   7  12         86.62         76.02         5.35 o
  -3   7  12         33.95         26.13         4.64 o
  -2   7  12          6.67          4.51         1.88 o
  -1   7  12        125.52        132.22         5.66 o
   0   7  12          1.85          2.45         2.00 o
   1   7  12         31.59         30.44         5.59 o
   2   7  12        321.69        337.62        16.01 o
   3   7  12          6.84         -0.58         2.65 o
   4   7  12         25.46         22.13         3.55 o
   5   7  12         38.43         31.24         4.81 o
 -10   8  12        219.20        225.34        20.66 o
  -9   8  12        148.40        159.21        12.40 o
  -8   8  12          5.37          8.19         2.90 o
  -7   8  12        106.51        111.87         8.31 o
  -6   8  12        239.84        209.56        13.49 o
  -5   8  12         33.11         32.02         5.64 o
  -4   8  12        199.62        190.01         8.31 o
  -3   8  12          0.09          1.61         2.00 o
  -2   8  12         30.83         26.74         4.13 o
  -1   8  12          0.44          0.56         2.01 o
   0   8  12        344.57        354.41        12.89 o
   1   8  12          2.77          8.73         7.70 o
   2   8  12        231.29        229.18        10.85 o
   3   8  12          8.17         18.33         3.85 o
   4   8  12          4.62          5.66         3.47 o
   5   8  12          5.04         -2.14         4.68 o
  -8   9  12         37.67         41.84         6.52 o
  -7   9  12         14.52         30.00         6.34 o
  -6   9  12         32.84         30.59         9.95 o
  -5   9  12          9.42         10.23         4.27 o
  -4   9  12          3.66          0.55         2.27 o
  -3   9  12         65.86         60.98         4.82 o
  -2   9  12         15.96         12.94         2.55 o
  -1   9  12          2.58          0.65         2.06 o
   0   9  12        163.69        179.15         9.26 o
   1   9  12          9.18          8.01         3.40 o
   2   9  12         10.59          9.08         4.16 o
   3   9  12          0.09         -0.98         2.81 o
   4   9  12        160.29        168.54        11.59 o
   5   9  12          2.83          5.24         5.44 o
  -8  10  12        190.01        201.09        11.71 o
  -7  10  12        345.37        350.17        21.16 o
  -6  10  12         32.64         40.75        10.73 o
  -5  10  12         36.93         41.63         6.73 o
  -4  10  12          2.03         -0.35         2.40 o
  -3  10  12          3.98          3.59         2.13 o
  -2  10  12         15.99         16.06         2.94 o
  -1  10  12         35.74         46.59         4.23 o
   0  10  12         55.60         56.42         4.70 o
   1  10  12          8.10          6.86         2.83 o
   2  10  12          6.40          5.87         3.79 o
   3  10  12         22.35         13.00         3.76 o
   4  10  12         30.92         24.77         4.41 o
  -7  11  12         40.31         38.68         7.14 o
  -6  11  12        282.03        284.88        16.89 o
  -5  11  12         14.67         21.52         5.42 o
  -4  11  12          2.99          0.83         2.46 o
  -3  11  12         48.20         54.87         4.63 o
  -2  11  12         98.48         96.68         6.00 o
  -1  11  12         52.78         55.92         4.68 o
   0  11  12         61.05         57.77         4.74 o
   1  11  12         65.14         72.02         5.42 o
   2  11  12         75.99         72.07         8.52 o
   3  11  12         14.36         20.41         7.92 o
   4  11  12         38.08         47.83        10.02 o
  -7  12  12         42.53         60.88        11.30 o
  -6  12  12          4.33         11.52         5.04 o
  -5  12  12         11.40          9.42         4.56 o
  -4  12  12          8.30          8.17         7.26 o
  -3  12  12          0.37          1.66         3.50 o
  -2  12  12        243.11        254.35        15.18 o
  -1  12  12        119.30        134.29        10.73 o
   0  12  12         46.77         53.85         6.98 o
   1  12  12          1.74          1.63         2.60 o
   2  12  12        109.86         94.33         9.84 o
  -7  13  12         17.60         22.25         8.13 o
  -5  13  12        241.29        266.83        28.23 o
  -4  13  12         11.28         31.38         6.40 o
  -3  13  12         19.32         30.40         6.05 o
  -2  13  12          1.94          4.79         3.46 o
  -1  13  12          2.19          1.81         3.55 o
   0  13  12          1.20         -0.62         3.13 o
   1  13  12        103.96        105.61        10.73 o
  -4  14  12         19.94         28.90         6.03 o
  -3  14  12         28.46         25.44         5.50 o
  -2  14  12          0.93          9.83         4.06 o
  -1  14  12         91.96         92.00         9.56 o
   0  14  12         71.46         66.73         8.29 o
  -3  15  12        113.94        133.27        16.33 o
  -2  15  12        122.90        144.07        16.79 o
  -1  15  12         42.69         49.48         9.93 o
   0  15  12        123.96        124.26        15.02 o
  -9   0  13        104.55         79.20        12.53 o
  -7   0  13        164.34        192.52        12.78 o
  -5   0  13        507.01        481.30        15.27 o
  -3   0  13        521.47        572.90        13.55 o
  -1   0  13        134.98        162.89         7.50 o
   1   0  13        151.87        149.83        14.67 o
   3   0  13         48.45         48.75         6.25 o
   5   0  13         12.89          8.16         5.33 o
  -9   1  13          8.83          2.01         3.76 o
  -8   1  13          3.62         -0.76         2.86 o
  -7   1  13         29.88         35.66         5.09 o
  -6   1  13        123.32        149.80         8.64 o
  -5   1  13         35.71         32.61         2.96 o
  -4   1  13         91.69         87.47         4.36 o
  -3   1  13         15.20         10.23         1.69 o
  -2   1  13         31.62         26.37         2.23 o
  -1   1  13         44.76         54.66         4.69 o
   0   1  13        122.66        119.63         6.96 o
   1   1  13         25.39         28.63         4.26 o
   2   1  13        243.52        281.40        14.70 o
   3   1  13         10.31         12.76         2.56 o
   4   1  13        118.41        122.56         7.20 o
   5   1  13         59.80         62.92         5.46 o
  -9   2  13         92.88        102.86         8.32 o
  -8   2  13          1.56          2.20         3.98 o
  -7   2  13          5.27          5.64         2.84 o
  -6   2  13         14.84         16.58         4.39 o
  -5   2  13        123.69        137.53         6.16 o
  -4   2  13         10.24          9.49         1.82 o
  -3   2  13        198.97        200.17         7.02 o
  -2   2  13         18.25         14.43         2.74 o
  -1   2  13        152.14        152.95         6.10 o
   0   2  13        145.31        140.71         7.90 o
   1   2  13          7.36          4.45         2.61 o
   2   2  13         16.41         26.36         3.78 o
   3   2  13         66.03         62.75         4.88 o
   4   2  13         14.90         14.97         2.76 o
   5   2  13         22.02         27.51         4.25 o
  -9   3  13         32.23         39.30         5.59 o
  -8   3  13          0.90          3.93         3.64 o
  -7   3  13        288.09        313.66        11.71 o
  -6   3  13         87.38        103.24         9.01 o
  -5   3  13         13.49         12.74         2.47 o
  -4   3  13          0.88          1.26         1.80 o
  -3   3  13          0.40         -0.28         1.71 o
  -2   3  13          4.57          4.68         2.55 o
  -1   3  13          4.23          6.30         2.13 o
   0   3  13         52.77         38.90         4.34 o
   1   3  13         46.54         43.23         4.42 o
   2   3  13         12.82         12.19         2.99 o
   3   3  13         86.02         84.05         5.64 o
   4   3  13         74.78         84.52         6.10 o
   5   3  13         16.12          9.71         3.39 o
  -9   4  13          0.33          3.70         3.01 o
  -8   4  13        173.23        186.84        10.90 o
  -7   4  13         81.72         87.56        11.69 o
  -6   4  13         37.57         38.52         5.77 o
  -5   4  13         53.89         53.83         4.61 o
  -4   4  13          2.33          5.02         2.19 o
  -3   4  13         13.52         11.65         1.95 o
  -2   4  13        344.72        337.19         9.31 o
  -1   4  13          1.59          1.21         1.48 o
   0   4  13         41.09         36.32         4.74 o
   1   4  13         40.08         41.83         4.65 o
   2   4  13          5.77         -0.95         3.10 o
   3   4  13          9.22          7.12         2.30 o
   4   4  13         41.90         49.48         4.74 o
   5   4  13          0.26          3.26         3.57 o
  -9   5  13          1.95          4.59         3.09 o
  -8   5  13         50.02         64.74         5.70 o
  -7   5  13         22.44         17.07         4.62 o
  -6   5  13         85.04         90.76         8.69 o
  -5   5  13        123.84        138.15         8.59 o
  -4   5  13        112.03        127.48         6.90 o
  -3   5  13          0.75          0.71         1.99 o
  -2   5  13          4.37          3.38         1.77 o
  -1   5  13         13.60          7.50         1.82 o
   0   5  13          1.66          4.75         2.34 o
   1   5  13         67.73         58.47         5.38 o
   2   5  13         88.34         84.51         6.53 o
   3   5  13         22.22         22.79         3.34 o
   4   5  13         15.75          5.93         3.18 o
   5   5  13          1.22         -1.18         3.33 o
  -9   6  13        121.70        115.71        10.89 o
  -8   6  13         56.60         52.52         5.09 o
  -7   6  13          1.68         -1.06         3.74 o
  -6   6  13         45.81         44.22         8.55 o
  -5   6  13          0.06         -1.54         2.35 o
  -4   6  13          0.91          1.49         2.05 o
  -3   6  13         49.03         52.42         5.80 o
  -2   6  13         28.44         13.85         2.91 o
  -1   6  13          4.42          3.75         1.80 o
   0   6  13         27.94         30.14         3.25 o
   1   6  13         35.71         33.84         5.96 o
   2   6  13          1.16          3.16         2.45 o
   3   6  13          0.41          0.65         2.96 o
   4   6  13          2.76          4.69         2.66 o
   5   6  13         51.87         59.24        11.65 o
  -9   7  13          0.75         -2.71         5.20 o
  -8   7  13        117.25        113.24         8.87 o
  -7   7  13         28.84         33.68         6.17 o
  -6   7  13         48.49         48.12         6.49 o
  -5   7  13         17.47         30.20         5.36 o
  -4   7  13        151.28        152.36         7.70 o
  -3   7  13          7.36          8.75         3.40 o
  -2   7  13          6.02          2.19         2.17 o
  -1   7  13         28.04         33.55         3.69 o
   0   7  13         30.32         28.89         3.00 o
   1   7  13         79.53         87.60         6.64 o
   2   7  13         29.31         23.81         4.88 o
   3   7  13          0.70          7.72         8.80 o
   4   7  13         99.03         89.58        13.29 o
   5   7  13          4.24         -1.86         5.89 o
  -9   8  13         11.95          4.61         4.91 o
  -8   8  13          7.85         14.27         4.02 o
  -7   8  13         47.10         47.41         7.60 o
  -6   8  13         31.07         35.71         6.49 o
  -5   8  13          8.11          9.15         3.73 o
  -4   8  13        388.13        387.54        12.47 o
  -3   8  13        212.32        235.16         9.43 o
  -2   8  13        296.48        323.62        11.09 o
  -1   8  13          3.75          3.26         2.97 o
   0   8  13         98.87        115.74         8.11 o
   1   8  13          0.04         -0.93         3.40 o
   2   8  13          8.86          6.89         6.15 o
   3   8  13        118.09        127.80        11.06 o
   4   8  13          1.45         -2.88         4.70 o
  -7   9  13          5.87         10.16         4.71 o
  -6   9  13        300.97        274.11        16.25 o
  -5   9  13          6.98         10.82         4.27 o
  -4   9  13          6.46          3.58         2.13 o
  -3   9  13          0.66          3.14         2.83 o
  -2   9  13          6.12          4.01         2.46 o
  -1   9  13         39.48         43.79         4.27 o
   0   9  13         58.80         63.63         5.65 o
   1   9  13          3.37          1.19         5.28 o
   2   9  13         14.55          4.69        12.19 o
   3   9  13         52.06         67.90         8.54 o
  -7  10  13          4.78          4.14         5.14 o
  -6  10  13        115.95        138.80        11.84 o
  -5  10  13         13.84          5.54         3.68 o
  -4  10  13        141.33        145.15         7.64 o
  -3  10  13        181.77        212.91         9.15 o
  -2  10  13        173.36        168.66         8.12 o
  -1  10  13          4.45          3.86         2.04 o
   0  10  13        229.85        227.89         9.41 o
   1  10  13          3.24          1.37         2.69 o
   2  10  13         68.57         70.00         8.45 o
   3  10  13         27.66         27.70         8.85 o
  -6  11  13          0.84          3.80         7.05 o
  -5  11  13         79.80         74.06        13.77 o
  -4  11  13          1.68         -3.42         3.60 o
  -3  11  13         11.42          8.78         2.35 o
  -2  11  13          0.09         -2.03         2.03 o
  -1  11  13         70.29         83.75         6.93 o
   0  11  13         93.67        108.13         6.62 o
   1  11  13         17.02         20.90         4.81 o
   2  11  13          6.84          8.80         5.88 o
  -5  12  13         29.90         29.47         5.92 o
  -4  12  13         87.37         77.28         9.95 o
  -3  12  13          5.41          5.16         3.50 o
  -2  12  13        204.26        235.12        14.76 o
  -1  12  13         38.80         37.93         6.39 o
   0  12  13          9.96         -1.33         7.88 o
   1  12  13          1.53         -1.25         5.29 o
  -4  13  13          0.31          6.43         6.59 o
  -3  13  13          2.63         -0.84         3.57 o
  -2  13  13          3.10          0.87         3.57 o
  -1  13  13          0.24          1.35         3.88 o
   0  13  13          5.55         11.10         5.76 o
  -3  14  13          0.54         -0.76         5.28 o
  -2  14  13          2.55         -1.61         4.63 o
  -1  14  13          0.60         -0.82         4.54 o
   0  14  13         18.10         11.36         5.28 o
  -8   0  14        121.38        137.14        16.90 o
  -6   0  14         80.88         91.93        13.64 o
  -4   0  14       1640.40       1700.32        44.37 o
  -2   0  14        111.56        114.31         7.08 o
   0   0  14         22.45         28.44         6.45 o
   2   0  14         16.59         32.96         8.16 o
   4   0  14        183.62        183.72        18.74 o
  -9   1  14         82.26        116.28        15.85 o
  -8   1  14          2.63         -0.36         2.84 o
  -7   1  14        126.31        114.22         9.97 o
  -6   1  14          0.95          1.41         2.16 o
  -5   1  14          0.28          0.87         1.87 o
  -4   1  14          3.37          2.84         1.78 o
  -3   1  14          6.96          5.44         1.66 o
  -2   1  14         67.37         74.34         4.04 o
  -1   1  14         31.06         35.82         3.81 o
   0   1  14         35.10         33.03         5.24 o
   1   1  14          6.59          6.36         3.47 o
   2   1  14         67.46         78.53         8.02 o
   3   1  14          0.12          8.30         7.15 o
   4   1  14         11.07         10.64         4.52 o
  -9   2  14          0.09          8.43         6.50 o
  -8   2  14          0.76         -0.63         3.54 o
  -7   2  14          0.21          0.02         3.39 o
  -6   2  14        216.39        219.55        13.29 o
  -5   2  14          6.66          4.37         2.39 o
  -4   2  14          0.88         -1.77         1.77 o
  -3   2  14          5.37          3.37         1.97 o
  -2   2  14        286.38        295.75         8.61 o
  -1   2  14          4.53          8.96         2.15 o
   0   2  14        120.49        114.58         8.66 o
   1   2  14         49.33         49.94         6.35 o
   2   2  14        104.59         96.76         8.98 o
   3   2  14         30.66         46.66         7.67 o
   4   2  14          7.49         -2.46         5.04 o
  -9   3  14          6.19         12.21         6.57 o
  -8   3  14          6.80          8.22         3.74 o
  -7   3  14         36.04         43.65         6.79 o
  -6   3  14         42.10         40.23         6.03 o
  -5   3  14        141.25        149.36         7.79 o
  -4   3  14          2.92         -2.09         2.14 o
  -3   3  14          1.25          0.84         1.76 o
  -2   3  14        333.14        332.56         8.79 o
  -1   3  14        283.76        301.20         9.44 o
   0   3  14         13.07         10.02         3.89 o
   1   3  14         85.59         79.77         6.23 o
   2   3  14         31.51         40.06         6.17 o
   3   3  14          6.88          3.97         6.17 o
   4   3  14         13.33         20.49         6.58 o
  -9   4  14          1.31          5.67         5.17 o
  -8   4  14          8.39          6.73         4.80 o
  -7   4  14         14.31         22.59         5.20 o
  -6   4  14         67.96         78.25         8.42 o
  -5   4  14        145.50        164.28         8.25 o
  -4   4  14          0.17          0.82         2.19 o
  -3   4  14          6.43          5.62         2.27 o
  -2   4  14          3.67          3.82         1.69 o
  -1   4  14          0.01          0.78         1.53 o
   0   4  14          4.10          1.73         2.39 o
   1   4  14         69.31         75.38         6.24 o
   2   4  14          7.44         11.86         3.27 o
   3   4  14         18.91         20.28         4.63 o
   4   4  14         17.93         10.54         5.16 o
  -9   5  14          9.50         14.05         6.30 o
  -8   5  14        232.78        248.39        27.33 o
  -7   5  14        144.75        146.80        11.74 o
  -6   5  14          0.37         -0.02         3.43 o
  -5   5  14          7.75          3.65         2.32 o
  -4   5  14         55.55         57.47         4.88 o
  -3   5  14        178.43        172.17         8.08 o
  -2   5  14         79.09         84.20         5.72 o
  -1   5  14         84.23        101.81         4.92 o
   0   5  14        625.80        623.20        19.41 o
   1   5  14        117.31        113.90         7.67 o
   2   5  14         47.60         35.91         4.51 o
   3   5  14         30.82         27.37         5.41 o
  -8   6  14          3.04         13.24         4.73 o
  -7   6  14          0.93          2.67         4.33 o
  -6   6  14         12.20          8.46         3.97 o
  -5   6  14         62.46         64.36         5.26 o
  -4   6  14          4.06          0.05         3.57 o
  -3   6  14         24.63         24.37         3.58 o
  -2   6  14         27.64         22.25         3.93 o
  -1   6  14         61.17         69.84         5.41 o
   0   6  14          1.88          1.67         2.09 o
   1   6  14         90.10         80.45         6.59 o
   2   6  14          2.49         -0.13         2.65 o
   3   6  14          7.03          2.64         3.70 o
  -8   7  14        146.92        161.22        18.87 o
  -7   7  14         49.87         36.23         9.54 o
  -6   7  14          1.93         -4.52         4.52 o
  -5   7  14         33.25         52.76         4.96 o
  -4   7  14          1.77          1.88         2.54 o
  -3   7  14         72.19         91.09         6.07 o
  -2   7  14         57.18         49.35         4.65 o
  -1   7  14         96.78        107.05         6.53 o
   0   7  14          9.89          8.70         2.95 o
   1   7  14         50.45         43.04         6.42 o
   2   7  14        109.74        109.94        10.05 o
   3   7  14          8.30          8.48         5.46 o
   4   7  14          2.96         -3.65         5.18 o
  -7   8  14          9.36          1.26         3.62 o
  -6   8  14         63.95         81.02         9.12 o
  -5   8  14          7.89          9.03         3.09 o
  -4   8  14         27.99         30.32         3.88 o
  -3   8  14        330.78        374.77        12.54 o
  -2   8  14          7.17          3.84         2.59 o
  -1   8  14         32.62         23.74         3.42 o
   0   8  14          4.84          2.76         2.41 o
   1   8  14         38.58         44.51         6.87 o
   2   8  14         42.62         55.72         7.71 o
   3   8  14         50.50         40.60         9.67 o
  -6   9  14         75.52         69.40         8.56 o
  -5   9  14          8.34          6.10         2.85 o
  -4   9  14         87.95        103.82         9.05 o
  -3   9  14          0.74          2.63         2.25 o
  -2   9  14          6.37          8.95         2.66 o
  -1   9  14         30.12         31.69         3.93 o
   0   9  14         48.84         47.52         4.72 o
   1   9  14          2.10          7.71         3.20 o
   2   9  14         90.10        100.89        14.22 o
  -6  10  14          3.33          7.80         4.32 o
  -5  10  14         97.49         94.59         9.63 o
  -4  10  14         48.58         44.56         4.50 o
  -3  10  14          8.70          6.93         2.63 o
  -2  10  14         59.55         64.29         5.34 o
  -1  10  14         99.55        100.84         6.52 o
   0  10  14          0.37         -0.26         3.20 o
   1  10  14         21.98         18.13         9.53 o
  -5  11  14          0.03          0.20         3.79 o
  -4  11  14          5.23          1.74         3.20 o
  -3  11  14         45.00         49.44         4.85 o
  -2  11  14          1.94         -1.36         2.33 o
  -1  11  14         78.48         86.32         7.19 o
   0  11  14          2.25          5.86         3.31 o
   1  11  14          8.80         17.00         6.50 o
  -4  12  14         61.59         76.25        12.30 o
  -3  12  14         33.25         10.67         5.66 o
  -2  12  14         27.49         24.32         6.71 o
  -1  12  14          1.88         -1.35         4.36 o
  -2  13  14          0.43         15.65         7.00 o
  -1  13  14          5.19          1.68         4.56 o
  -7   0  15          0.35          2.05         3.41 o
  -5   0  15          2.94          3.77         3.69 o
  -3   0  15        403.92        458.84        15.20 o
  -1   0  15          5.08         -3.80         3.80 o
   1   0  15         21.54         17.01         5.52 o
   3   0  15        865.34        878.71        42.67 o
  -8   1  15         33.31         19.80        11.85 o
  -7   1  15         31.08         25.87         5.13 o
  -6   1  15         52.44         51.05         4.95 o
  -5   1  15          0.53         -2.07         2.56 o
  -4   1  15        224.22        239.42         8.57 o
  -3   1  15         26.87         33.84         3.43 o
  -2   1  15        210.03        209.25         9.06 o
  -1   1  15         54.63         58.96         4.94 o
   0   1  15          9.53         11.64         4.04 o
   1   1  15        154.37        168.79        11.91 o
   2   1  15         23.18         31.07         5.03 o
   3   1  15         25.33         23.02         7.70 o
  -8   2  15         61.74         60.97        11.51 o
  -7   2  15         59.96         67.00         7.93 o
  -6   2  15          0.87          4.05         2.61 o
  -5   2  15         86.90         90.50         6.26 o
  -4   2  15         82.76         86.32         5.94 o
  -3   2  15         16.08         10.67         2.09 o
  -2   2  15         91.64         97.79         5.39 o
  -1   2  15         76.02         82.60         5.95 o
   0   2  15         42.85         43.11         6.01 o
   1   2  15        214.78        191.06        18.30 o
   2   2  15         40.75         40.60         6.64 o
   3   2  15         28.32         16.68         6.75 o
  -8   3  15          0.25          1.45         4.75 o
  -7   3  15          7.79          8.07         3.47 o
  -6   3  15         85.94         96.08         7.74 o
  -5   3  15         22.30         32.50         4.19 o
  -4   3  15         67.51         91.62         6.22 o
  -3   3  15         24.02         21.50         2.90 o
  -2   3  15         48.26         53.38         3.71 o
  -1   3  15         91.51         98.79         6.45 o
   0   3  15         10.67          7.76         4.10 o
   1   3  15         64.37         70.25        10.07 o
   2   3  15          3.70         -3.05         4.19 o
   3   3  15          6.56          4.48         3.77 o
  -8   4  15        192.81        210.59        20.76 o
  -7   4  15         10.98         12.46         5.53 o
  -6   4  15        566.83        628.01        49.94 o
  -5   4  15         33.73         30.83         4.01 o
  -4   4  15         27.11         23.15         3.53 o
  -3   4  15          0.23         -2.58         2.58 o
  -2   4  15        105.21        125.00         6.27 o
  -1   4  15          2.00          8.70         2.40 o
   0   4  15          1.03          5.18         2.11 o
   1   4  15        137.11        125.00        10.19 o
   2   4  15         59.38         60.29        20.48 o
   3   4  15          1.03         -2.78         4.30 o
  -8   5  15         33.20         37.79         9.49 o
  -7   5  15         39.83         32.90         6.31 o
  -6   5  15          0.39         -4.86         4.86 o
  -5   5  15          5.93         11.12         3.09 o
  -4   5  15         18.14         16.81         3.11 o
  -3   5  15         43.49         35.89         4.04 o
  -2   5  15        297.84        318.43        10.28 o
  -1   5  15        315.70        325.65        11.92 o
   0   5  15        193.21        218.35         8.57 o
   1   5  15          1.44         -2.47         3.12 o
   2   5  15          3.95          4.03         5.71 o
   3   5  15          2.40          4.58         4.28 o
  -7   6  15         81.93         91.67        13.14 o
  -6   6  15         30.51         27.85        10.26 o
  -5   6  15          4.36          1.32         3.45 o
  -4   6  15        100.10         91.43         8.09 o
  -3   6  15          5.26          5.40         2.23 o
  -2   6  15         18.43         20.83         3.42 o
  -1   6  15        104.68        112.74         7.21 o
   0   6  15         42.88         45.68         4.91 o
   1   6  15          0.02         -1.54         2.32 o
   2   6  15        128.05        135.97        14.88 o
  -7   7  15          7.55         16.51         7.02 o
  -6   7  15         48.50         60.01        10.67 o
  -5   7  15         21.39         14.96         4.31 o
  -4   7  15        100.36        101.30         6.83 o
  -3   7  15         17.54         16.46         3.39 o
  -2   7  15          8.11         12.40         3.21 o
  -1   7  15          1.63          0.83         2.96 o
   0   7  15          0.84         -2.92         2.94 o
   1   7  15          1.31         -1.04         3.46 o
   2   7  15         59.25         68.22        11.39 o
  -6   8  15         18.37         26.53         5.89 o
  -5   8  15         13.73          9.57         3.18 o
  -4   8  15         85.71        102.73         6.90 o
  -3   8  15         18.59         20.61         3.94 o
  -2   8  15          4.70          4.99         2.35 o
  -1   8  15          0.06          2.75         2.43 o
   0   8  15         63.50         78.04         6.16 o
   1   8  15          2.85          4.82         4.40 o
   2   8  15        241.30        242.23        21.50 o
  -5   9  15         94.81        100.02         8.01 o
  -4   9  15          0.04          3.10         2.34 o
  -3   9  15         33.69         38.58         4.45 o
  -2   9  15         95.78         98.04         6.68 o
  -1   9  15         14.92          8.20         3.34 o
   0   9  15         49.94         56.84         7.86 o
   1   9  15         81.06         82.62         8.97 o
  -4  10  15         16.08         23.59         3.70 o
  -3  10  15          5.51          0.19         3.94 o
  -2  10  15          0.91         -1.33         2.64 o
  -1  10  15          3.67          4.36         2.99 o
   0  10  15         22.29         31.90         8.15 o
   1  10  15          0.14          0.92         3.53 o
  -3  11  15         28.17         32.69         8.54 o
  -2  11  15          9.12          5.77         2.75 o
  -1  11  15          9.26         13.30         5.88 o
  -2  12  15          6.77         -1.46         5.29 o
  -6   0  16         45.60         63.55        12.08 o
  -4   0  16        471.58        547.24        33.04 o
  -2   0  16        179.78        189.76        12.64 o
   0   0  16        300.64        353.51        18.14 o
  -7   1  16         53.94         60.51        11.17 o
  -6   1  16          5.30          9.61         3.67 o
  -5   1  16         32.81         41.62         5.65 o
  -4   1  16          0.80          3.17         2.30 o
  -3   1  16         17.56         16.80         3.97 o
  -2   1  16          9.34         12.20         2.78 o
  -1   1  16          0.17         -0.44         2.29 o
   0   1  16          1.33          3.04         2.61 o
   1   1  16         61.20         68.53         8.52 o
  -8   2  16          2.42          8.72         5.74 o
  -7   2  16          9.36          5.42         7.21 o
  -6   2  16         31.50         40.39         5.49 o
  -5   2  16        136.91        157.92        10.01 o
  -4   2  16          0.96          1.05         2.39 o
  -3   2  16         63.80         81.48         5.95 o
  -2   2  16         72.52         83.10         6.27 o
  -1   2  16          1.10          1.40         3.90 o
   0   2  16         50.23         61.83         5.67 o
   1   2  16        107.51        127.12        10.69 o
   2   2  16         45.29         33.46         8.17 o
  -8   3  16         50.23         52.00        10.10 o
  -7   3  16         13.20         12.21         5.13 o
  -6   3  16         89.85        106.81        10.00 o
  -5   3  16         79.72         81.14         6.19 o
  -4   3  16         19.95         15.84         2.89 o
  -3   3  16         90.26        106.15         6.90 o
  -2   3  16          1.59         -0.17         3.32 o
  -1   3  16         19.42         22.90         5.13 o
   0   3  16         66.64         71.03         6.64 o
   1   3  16         16.38         14.86         4.63 o
   2   3  16          2.49         -1.24         3.64 o
  -7   4  16         27.57         20.61         6.88 o
  -6   4  16          0.72          3.70         6.81 o
  -5   4  16         86.80        111.18         7.37 o
  -4   4  16          0.21         -2.61         2.61 o
  -3   4  16         74.08         72.74         4.99 o
  -2   4  16         82.44         98.09         7.77 o
  -1   4  16          1.99          3.76         3.08 o
   0   4  16        344.91        367.59        13.20 o
   1   4  16         46.02         36.29         8.12 o
   2   4  16         13.30         14.55         5.51 o
  -7   5  16         12.32         11.06         6.30 o
  -6   5  16         53.54         57.03         7.65 o
  -5   5  16         24.26         22.82         4.08 o
  -4   5  16         47.53         42.42         4.49 o
  -3   5  16          7.15          7.95         2.91 o
  -2   5  16        117.82        124.65         7.56 o
  -1   5  16        550.43        602.15        20.34 o
   0   5  16        276.36        309.96        14.54 o
  -6   6  16          0.40         -1.76         5.64 o
  -5   6  16         34.59         33.20         5.56 o
  -4   6  16          7.12          3.26         2.48 o
  -3   6  16        164.15        150.99        10.42 o
  -2   6  16          4.21          3.75         6.52 o
  -1   6  16         75.61         72.27         6.09 o
   0   6  16          8.67          7.99         6.18 o
  -5   7  16         11.33          4.39         2.67 o
  -4   7  16         25.32         24.30         3.59 o
  -3   7  16        180.94        178.42        12.33 o
  -2   7  16        312.20        351.41        13.08 o
  -1   7  16         88.67        101.58         8.22 o
   0   7  16         40.53         47.42         9.65 o
  -5   8  16          0.03         -4.19         4.19 o
  -4   8  16          9.34          7.90         4.38 o
  -3   8  16        158.12        172.25         9.06 o
  -2   8  16         39.15         28.87         4.60 o
  -1   8  16         29.24         26.64         4.53 o
   0   8  16         37.74         32.91         8.17 o
  -4   9  16        249.49        247.06        12.54 o
  -3   9  16         84.08         79.82         7.17 o
  -2   9  16          5.82         -0.94         2.92 o
  -1   9  16         14.44         20.03         7.35 o
  -3  10  16         21.02         24.72         4.53 o
  -2  10  16          0.00         -6.80         6.80 o
  -1   0  17         19.01         18.11         6.56 o
  -3   1  17          1.30          1.71         3.73 o
  -2   1  17         37.17         40.92         8.74 o
  -1   1  17          1.27          4.62         3.43 o
   0   1  17         35.19         32.57         5.64 o
  -6   2  17        146.97        185.14        19.08 o
  -5   2  17         39.60         31.58         7.63 o
  -4   2  17          8.25          6.00         3.73 o
  -3   2  17          0.22          7.88         5.14 o
  -2   2  17          0.16         -1.78         4.54 o
  -1   2  17          5.13          0.97         4.58 o
   0   2  17          0.38         -0.60         3.01 o
  -5   3  17          0.04          0.77         4.74 o
  -4   3  17         16.17         26.07         5.21 o
  -3   3  17         16.88         11.58         5.31 o
  -2   3  17        118.82        126.38        15.20 o
  -1   3  17          0.72         -0.83         5.20 o
  -5   4  17          1.60          2.11         4.82 o
  -4   4  17        259.65        272.52        20.98 o
  -3   4  17          9.03         10.38         5.34 o
  -2   4  17        145.72        127.45        15.50 o
  -6   5  17          0.54          4.31         4.68 o
  -5   5  17          8.36          9.09         3.94 o
  -4   5  17        250.24        296.80        23.21 o
  -3   5  17         83.80         84.21        12.93 o
  -5   6  17         21.58          8.94         4.82 o
  -4   6  17          2.42         -0.43         3.92 o
  -4   7  17          5.18          7.96         6.14 o
  -3   7  17        108.14        103.49        14.24 o
                                                
